# Supplementary material for: Selection footprints reflect genomic changes associated with breeding efforts in 56 cucumber inbred lines
Source: Hortic Res. 2019 Nov 15;6:127. doi: 10.1038/s41438-019-0209-4 (PMC6856066; doi:10.1038/s41438-019-0209-4)
Supplement: Supplementary file 2 — The list of cucumber lines sampled in this study [file 41438_2019_209_MOESM2_ESM.xlsx]

## Sheet: 56 cucumber lines
Supplementary Table 1 The list of cucumber lines sampled in this study
Sample	Mean_Depth	Mean_Coverage (%)	Total_Base	Total_Reads	Group	Main Founder	Main Founder	Origin (provider) of founders
R01	20.74	99.2686	3955614950	33062741	Group1	DRT4685 (Eurasian)	JL7(Eastern Asian)	De Ruiter Seed (Holland), Tianjin Kerun cucumber research institute
R02	15.7743	98.5829	3006791058	25286456	Group1	DRT4685 (Eurasian)	JL7(Eastern Asian)	De Ruiter Seed(Holland), Tianjin Kerun cucumber research institute
R03	14.8743	98.4957	2833545109	23856395	Group2	MK-171(Eurasian)	XTMC(Eastern Asian)	De Ruiter Seed(Holland)
R04	13.2629	98.75	2520252956	21192566	Group2	MK-171(Eurasian)	XTMC(Eastern Asian)	De Ruiter Seed(Holland)
R05	15.2214	97.8286	2904848733	24248537	Group2	MK-171(Eurasian)	XTMC(Eastern Asian)	De Ruiter Seed(Holland)
R06	11.46	98.4871	2179993544	18275139	Group2	MK-171(Eurasian)	XTMC(Eastern Asian)	De Ruiter Seed(Holland)
R07	20.06	98.9286	3825974049	31900680	Group2	HA-454(Eurasian)	CY(Eastern Asian)	Hazera Seed (Isreal)
R08	21.5286	98.48	4114542667	34526360	Group2	HA-454(Eurasian)	CY(Eastern Asian)	Hazera Seed (Isreal)
R09	19.71	98.4286	3771915882	31718864	Group2	HA-454(Eurasian)	CY(Eastern Asian)	Hazera Seed (Isreal)
R10	16.1129	98.96	3077458497	26007298	Group2	HA-454(Eurasian)	CY(Eastern Asian)	Hazera Seed (Isreal)
R11	14.1129	98.9086	2683995281	22483302	Group2	HA-454(Eurasian)	CY(Eastern Asian)	Hazera Seed (Isreal)
R12	12.6071	98.4229	2402595101	19995938	Group2	HA-454(Eurasian)	CY(Eastern Asian)	Hazera Seed (Isreal)
R13	21.3757	99.0329	4089512158	34375211	Group2	HA-454(Eurasian)	CY(Eastern Asian)	Hazera Seed (Isreal)
R14	20.2057	98.6714	3874704704	32326188	Group2	HA-454(Eurasian)	CY(Eastern Asian)	Hazera Seed (Isreal)
R15	17.58	99.0514	3352899752	27961562	Group2	HA-454(Eurasian)	CY(Eastern Asian)	Hazera Seed (Isreal)
R16	13.2671	98.9171	2530105066	21056010	Group2	HA-454(Eurasian)	CY(Eastern Asian)	Hazera Seed (Isreal)
R17	14.9214	98.9743	2831572742	23695783	Group2	HA-454(Eurasian)	CY(Eastern Asian)	Hazera Seed (Isreal)
R18	18.5457	98.7229	3544132965	29573120	Group2	HA-454(Eurasian)	CY(Eastern Asian)	Hazera Seed (Isreal)
R19	18.6814	99.0329	3560481702	29824149	Group2	YTB(Eastern Asian)	CY(Eastern Asian)	Shanghai funong seed company
R20	13.2914	98.9386	2526624097	21131559	Group2	YTB(Eastern Asian)	CY(Eastern Asian)	Shanghai funong seed company
R21	17.14	99.0343	3260896879	27338739	Group2	YTB(Eastern Asian)	CY(Eastern Asian)	Shanghai funong seed company
R22	18.4886	99	3524954307	29387256	Group2	YTB(Eastern Asian)	CY(Eastern Asian)	Shanghai funong seed company
R23	18.6171	98.7043	3559597022	29638300	Group2	YTB(Eastern Asian)	CY(Eastern Asian)	Shanghai funong seed company
R24	21.5686	99.0771	4110588017	34240612	Group2	YTB(Eastern Asian)	CY(Eastern Asian)	Shanghai funong seed company
R25	17.17	98.7271	3265504602	27180385	Group2	YTB(Eastern Asian)	CY(Eastern Asian)	Shanghai funong seed company
R26	17.8457	98.9743	3392561518	28741320	Group2	YTB(Eastern Asian)	CY(Eastern Asian)	Shanghai funong seed company
R27	13.6457	98.6414	2596450692	21584551	Group2	YTB(Eastern Asian)	CY(Eastern Asian)	Shanghai funong seed company
R28	14.6629	98.9843	2788205141	23296259	Group2	YTB(Eastern Asian)	CY(Eastern Asian)	Shanghai funong seed company
R29	11.2886	98.8814	2144855983	18033820	Group2	22-29(Eurasian)	BYS(Eastern Asian)	RIJK ZWAAN Seed(Holland)
R30	12.9114	99.0271	2458509768	20616878	Group2	22-29(Eurasian)	BYS(Eastern Asian)	RIJK ZWAAN Seed(Holland)
R31	24.6529	98.8157	4725367526	39460506	Group2	22-29(Eurasian)	BYS(Eastern Asian)	RIJK ZWAAN Seed(Holland)
R32	19.1614	99.0286	3659646648	31321618	Group2	22-29(Eurasian)	BYS(Eastern Asian)	RIJK ZWAAN Seed(Holland)
R33	18.7871	98.9529	3582056556	29947998	Group2	MK-160(Eurasian)	BYS(Eastern Asian)	De Ruiter Seed(Holland)
R34	14.64	98.8614	2787884387	23318315	Group2	MK-160(Eurasian)	BYS(Eastern Asian)	De Ruiter Seed(Holland)
R35	13.7929	92.97	2641059675	22009579	Group2	MK-160(Eurasian)	BYS(Eastern Asian)	De Ruiter Seed(Holland)
R36	15.87	98.9471	3021738538	25295162	Group2	MK-160(Eurasian)	BYS(Eastern Asian)	De Ruiter Seed(Holland)
R39	17.0243	99.1429	3242523221	26962570	Group1	G6693-2(Eastern Asian)	-	Personal colecction
R40	16.9886	98.3714	3232611877	26781511	Group1	G6693-2(Eastern Asian)	-	Personal colecction
R41	16.4657	98.82	3145079543	26308763	Group1	G6693-2(Eastern Asian)	-	Personal colecction
R42	16.3243	99.1943	3116344930	25996056	Group1	G6693-2(Eastern Asian)	-	Personal colecction
R43	26.0843	99.2486	4967948708	41497793	Group1	DRT4685 (Eurasian)	JL7(Eastern Asian)	De Ruiter Seed(Holland), Tianjin Kerun cucumber research institute
R44	22.3557	99.1757	4259532109	35574827	Group1	DRT4685 (Eurasian)	JL7(Eastern Asian)	De Ruiter Seed(Holland), Tianjin Kerun cucumber research institute
R45	18.7314	99.22	3575964620	30056286	Group1	3470(Eastern Asian)	-	Personal colecction
R46	14.9229	99.1186	2850093463	23704509	Group1	3470(Eastern Asian)	-	Personal colecction
R47	18.4229	99.1371	3513206830	29299741	Group1	DRT4685 (Eurasian)	JL7(Eastern Asian)	De Ruiter Seed(Holland), Tianjin Kerun cucumber research institute
R48	16.4186	99.13	3129657033	26080223	Group1	DRT4685 (Eurasian)	JL7(Eastern Asian)	De Ruiter Seed(Holland), Tianjin Kerun cucumber research institute
R49	20.6157	98.3629	3951938062	32805752	Group1	DRT4685 (Eurasian)	JL7(Eastern Asian)	De Ruiter Seed(Holland), Tianjin Kerun cucumber research institute
R51	16.8157	98.2857	3218383260	26841795	Group2	YTB(Eastern Asian)	CY(Eastern Asian)	Shanghai funong seed company
R52	16.4514	98.56	3143437223	26201925	Group2	YTB(Eastern Asian)	CY(Eastern Asian)	Shanghai funong seed company
R53	22.62	96.1643	4332405180	36099682	Group1	DRT4685 (Eurasian)	JL7(Eastern Asian)	De Ruiter Seed(Holland), Tianjin Kerun cucumber research institute
R54	23.9286	90.8757	4620080432	38518499	Group1	DRT4685 (Eurasian)	JL7(Eastern Asian)	De Ruiter Seed(Holland), Tianjin Kerun cucumber research institute
R55	23.68	97.6414	4532818167	37783628	Group1	DRT4685 (Eurasian)	JL7(Eastern Asian)	De Ruiter Seed(Holland), Tianjin Kerun cucumber research institute
R56	22.7214	97.0086	4353044782	36278164	Group1	DRT4685 (Eurasian)	JL7(Eastern Asian)	De Ruiter Seed(Holland), Tianjin Kerun cucumber research institute
R57	22.3786	97.0657	4296239765	35810135	Group1	DQB(Eastern Asian)	-	Landrace from Beijing
R58	22.2757	97.0071	4288381516	35604398	Group1	DQB(Eastern Asian)	-	Landrace from Beijing
R59	22.45	96.4471	4316151226	35815691	Group1	DRT4685 (Eurasian)	JL7(Eastern Asian)	De Ruiter Seed(Holland), Tianjin Kerun cucumber research institute

## Sheet: 115 cucumber lines from NCBI
Sample	Mean_Depth	Mean_Coverage (%)	Total_Base	Total_Reads
CG0001	23.6186	97.0086	4439887388	52095704
CG0002	23.9114	97.7057	4497053729	88468646
CG0003	22.3843	96.5543	4251120190	49565482
CG0004	16.17	98.3429	3065183556	35752849
CG0005	26.0343	98.4771	4935681887	57508032
CG0010	22.1257	98.49	4200839855	48633508
CG0011	18.41	98.3643	3493906560	40410894
CG0013	8.18143	62.3529	1544173201	23974590
CG0014	18.1414	98.5657	3443333588	39679759
CG0015	23.17	99.18	4392626442	50910860
CG0016	23.34	98.1843	4457062292	51623880
CG0017	19.1957	98.2829	3624809665	42046032
CG0020	18.96	97.5243	3581184881	41686737
CG1031	24.0371	99.3043	4562760497	52992039
CG1043	16.5043	95.5243	3123990039	36257301
CG1071	23.6114	99.2871	4478294920	52100858
CG1077	24.2129	99.07	4592017327	53418148
CG1083	22.6371	98.9514	4292359956	49815595
CG1149	16.3014	98.7714	3090163788	36041467
CG1247	22.7714	99.4071	4323384554	50231296
CG1292	23.87	99.2843	4521533708	52557847
CG1322	23.87	99.2843	4521533708	52557847
CG1373	19.9914	99.3514	3787107208	44073758
CG1541	23.7143	99.2571	4493917633	52294654
CG1601	4.78714	71.3243	907074812	21926150
CG1602	4.95429	92.9743	937187986	22308281
CG1697	24.6071	99.1843	4665446348	54287155
CG1778	24.4614	99.3043	4630341561	53755287
CG1811	22.3157	99.2914	4231865528	49203723
CG1876	17.9571	96.1086	3403745613	39601884
CG3007	17.9086	96.8614	3403199784	39828772
CG3010	23.1114	97.8014	4376633488	50943278
CG3011	22.68	97.5843	4299184872	50071882
CG3076	24.3343	97.6529	4624133360	53640038
CG3079	21.1357	97.4943	4009544242	46510154
CG3085	18.1786	99.0686	3450710688	40194962
CG3087	23.9529	99.13	4535402518	52674234
CG3127	23.4771	97.3514	4460718478	52123178
CG3143	6.02286	95.0129	1140167287	27198295
CG4041	20.1586	99.2471	3819673336	44347047
CG4081	19.3	99.4271	3657746410	42488642
CG4182	21.0543	99.4529	3991543199	46596975
CG4210	22.8914	99.2743	4340645172	50393881
CG4353	6.07	93.0414	1149033005	27435378
CG4354	5.65286	95.1986	1068495899	25568386
CG4357	5.42	93.8414	1026927163	24701018
CG4358	5.08143	92.9914	962892028	23026130
CG4359	3.31571	75.3371	630947263	15175840
CG4360	5.93286	95.0829	1122965978	26939969
CG5031	20.5171	97.1214	3874228901	45287912
CG5071	6.57714	96.7971	1241331426	29600632
CG5232	21.7914	98.8229	4113027886	48038372
CG5234	22.2871	98.7986	4214600244	49251846
CG5278	22.3429	97.1243	4227038128	49200408
CG5326	19.0514	96.1371	3599753368	42663901
CG5420	18.6543	95.5443	3538683346	42019654
CG5479	14.3829	94.6386	2729899406	32245034
CG5483	27.4171	98.9571	5188048386	60688849
CG5539	22.0271	96.2914	4170806732	48648868
CG5670	24.8071	98.8586	4695661734	54833754
CG5756	23.2686	98.2443	4400133011	51217270
CG5786	4.16286	86.1414	787768928	18931101
CG5790	18.4271	96.3671	3489127687	41067208
CG5797	15.0114	98.7771	2845009010	33332482
CG5801	17.0814	99.1271	3242923132	37693718
CG6508	24.2129	98.8843	4590571608	53451966
CG6542	20.24	96.88	3839540008	44743919
CG6562	15.8343	97.4586	2994601863	35166040
CG6578	17.1071	95.8686	3242424959	38105470
CG6586	19.3257	97.3486	3655734927	43175387
CG6600	16.2471	95.7757	3083072824	36050789
CG6601	16.8371	97.2571	3183294060	37087612
CG6647	8.40286	78.48	1593471927	30823894
CG6663	4.14571	92.0129	783629330	18688374
CG7017	20.4957	98.54	3880275857	45138627
CG7023	20.1957	97.2757	3827323887	44753560
CG7086	19.2914	97.6086	3656736170	42903928
CG7110	23.0214	98.8086	4360657278	50999546
CG7702	22.2171	97.6829	4202311739	49217420
CG7704	15.2829	97.5943	2890796018	33799125
CG7744	17.5314	95.8114	3321652313	38809390
CG7747	21.3286	97.16	4032308646	47078076
CG7748	21.7714	96.9457	4114248712	47950180
CG8039	23.1771	96.7671	4405017534	51749934
CG8093	17.9771	96.8686	3418811578	39785188
CG8094	24.61	98.0743	4685392085	54510718
CG8099	18.87	99.0143	3577938324	41783874
CG8119	23.1071	98.5329	4393872418	51265343
CG8160	18	96.9414	3418421540	39920612
CG8163	20.6529	98.0814	3919463927	45646351
CG8191	22.16	96.4214	4211165562	48953343
CG8198	20.0457	95.8343	3817380090	44641826
CG8216	24.31	98.7343	4605582910	53819134
CG8712	20.4857	97.4543	3881106850	45475623
CG8724	21.0186	97.7871	3993048805	46940848
CG8916	16.9086	98.52	3210906120	37487915
CG9142	16.7286	94.8386	3184423316	37472332
CG9143	20.3414	96.2443	3874771739	45407125
CG9146	18.9014	96.4386	3590710465	42122223
CG9153	17.9843	96.9786	3427189101	39998307
CG9160	22.3771	97.2557	4264507630	49871239
CG9164	23.03	97.78	4381829917	51294320
CG9165	19.9457	96.8329	3807702082	44586468
CG9169	21.7557	96.86	4145068584	48533196
CG9174	21.5886	97.7257	4107169327	48092297
CG9185	18.2157	96.9157	3459938180	40553654
CG9187	23.3543	96.5886	4454688962	52205865
CG9191	23.4043	98.3329	4452970196	51711927
CG9192	22.7914	98.14	4341325015	50493922
CG9197	20.28	98.31	3859606171	44874508
CG9198	23.6171	98.5057	4503180590	52308314
CG9199	26.6157	97.1686	5078542982	59429256
CG9201	22.3257	96	4254195109	49923591
CG9203	17.5857	96.5414	3345866118	39064277
CG9207	4.99714	94.0471	947310430	22565016
