# Supplementary material for: Selection footprints reflect genomic changes associated with breeding efforts in 56 cucumber inbred lines
Source: Hortic Res. 2019 Nov 15;6:127. doi: 10.1038/s41438-019-0209-4 (PMC6856066; doi:10.1038/s41438-019-0209-4)
Supplement: Supplementary file 3 — D statistic and numbers of ABBA, BABA sites [file 41438_2019_209_MOESM3_ESM.xlsx]

## Sheet: par.D.state
Supplementary Table 2 D statistic and numbers of ABBA, BABA sites
P1	P2	P3	P4	D	Z-score	NO.ABBA	NO.BABA
EA	G1	EU	IND	-0.223	-11.057	47839	75299
EA	G1	EU	INW	-0.2185	-10.749	50257	78361
EA	G1	EU	XSBN	-0.2627	-10.58	47450	81269
EA	G2	INW	G1	-0.1425	-5.834	78296	104237
EA	EU	IND	INW	-0.0466	-4.311	110746	121590
EA	G2	XSBN	G1	-0.1091	-3.555	82446	102550
EA	EU	IND	G2	-0.1305	-3.354	111166	144566
IND	INW	G1	G2	-0.0273	-3.182	71393	75390
EA	G2	IND	INW	-0.0291	-2.981	77945	82585
EU	G1	XSBN	IND	-0.0542	-2.522	92117	102663
EA	EU	INW	G2	-0.0874	-2.134	117435	139992
EA	G1	EU	G2	-0.063	-1.91	54688	62023
EU	G2	XSBN	IND	-0.037	-1.609	83502	89929
EA	EU	XSBN	G2	-0.0637	-1.379	120641	137136
EA	G1	IND	INW	-0.0054	-0.712	59723	60367
EU	IND	XSBN	INW	-0.0059	-0.399	141450	143093
EU	G1	XSBN	INW	-0.0017	-0.082	105068	105414
XSBN	IND	INW	G2	-0.0014	-0.062	142326	142765
EU	G2	XSBN	INW	-0.0013	-0.061	93441	93665
XSBN	INW	G1	G2	0.0008	0.049	73401	73279
XSBN	INW	IND	G1	0.0045	0.254	145249	143951
EA	IND	XSBN	INW	0.0153	0.836	146763	142345
EA	EU	XSBN	INW	0.0262	1.286	119404	113342
XSBN	IND	G1	G2	0.0305	1.663	69814	65696
EA	G2	XSBN	INW	0.0361	1.851	83483	77646
EA	G2	XSBN	IND	0.0706	3.121	79623	69145
EA	G1	XSBN	INW	0.047	3.237	63567	57851
EA	EU	XSBN	IND	0.0783	3.499	116524	99619
EU	G2	IND	INW	0.0331	4.013	96572	90370
EA	G1	XSBN	IND	0.0567	4.13	59157	52797
EU	G1	XSBN	G2	0.1823	4.522	139344	96365
EU	G1	IND	INW	0.0484	4.529	110446	100247
EU	G1	INW	G2	0.1829	5.358	140055	96730
EA	G1	IND	G2	0.15	5.777	77202	57078
EU	G1	IND	G2	0.2267	6.75	144832	91308
