# Supplementary material for: Selection footprints reflect genomic changes associated with breeding efforts in 56 cucumber inbred lines
Source: Hortic Res. 2019 Nov 15;6:127. doi: 10.1038/s41438-019-0209-4 (PMC6856066; doi:10.1038/s41438-019-0209-4)
Supplement: Supplementary file 4 — Regions under selection in the 56 inbred lines [file 41438_2019_209_MOESM4_ESM.xlsx]

## Sheet: 1
Supplementary Table 3 Regions under selection in the 56 inbred lines
Singals of selction by FST statistics between G1 and G2
Chromosome	Position	q value	alpha	fst
1	17929299	0.0022828	1.7117	0.32189
1	11367122	0.00946	1.5693	0.29952
1	14121179	0.010052	1.5522	0.2966
1	14167040	0.023563	1.496	0.28897
1	14145195	0.025487	1.477	0.28587
1	8821882	0.026885	1.4754	0.28599
1	11944594	0.027639	1.4465	0.2816
1	3278627	0.040752	1.4087	0.27652
2	4016783	0.0018289	1.7928	0.33548
2	2843360	0.0021129	1.7504	0.32851
2	3242421	0.0058572	1.6002	0.30399
2	3242398	0.0075729	1.5895	0.30241
2	2993762	0.010645	1.5947	0.30402
2	4482706	0.013518	1.5552	0.29733
2	6945704	0.015951	1.5113	0.29061
2	7015980	0.015951	1.52	0.29196
2	3242418	0.016543	1.5368	0.29478
2	20150918	0.02422	1.5031	0.29039
2	7087161	0.028379	1.4509	0.28223
2	2435269	0.029098	1.4534	0.28269
2	6474697	0.029796	1.4571	0.28322
2	7087166	0.030476	1.4548	0.28288
2	7087179	0.031137	1.4522	0.28253
2	4178752	0.031797	1.4655	0.28487
2	7087184	0.032449	1.4419	0.28098
2	21192063	0.038613	1.3973	0.27464
2	2846085	0.042241	1.4162	0.27814
2	20271393	0.043043	1.2196	0.24575
2	6474743	0.044893	1.3871	0.2742
3	18722501	0.00060012	1.9024	0.35396
3	20020644	0.00086684	1.8941	0.35254
3	18736024	0.0011002	1.7999	0.33661
3	22671720	0.0011002	1.8023	0.33691
3	22444663	0.0012002	1.7611	0.32991
3	22444662	0.0014403	1.7678	0.33131
3	22661155	0.0014403	1.8116	0.33852
3	18736062	0.0015458	1.776	0.33256
3	18736016	0.0017388	1.7763	0.33274
3	22444656	0.0017388	1.7533	0.32892
3	22444664	0.0019604	1.7573	0.32947
3	18998432	0.0033707	1.6667	0.3148
3	18732970	0.0038865	1.6311	0.30896
3	18998439	0.0043918	1.6337	0.30963
3	18732801	0.0048792	1.6409	0.31062
3	20016528	0.0053677	1.6191	0.30707
3	22448459	0.0069495	1.6281	0.30879
3	18733642	0.0081947	1.5821	0.30137
3	39232316	0.014728	1.5475	0.29652
3	11182520	0.020825	1.4842	0.28689
3	17878665	0.022197	1.5185	0.29259
3	17878656	0.026167	1.4922	0.28881
3	17956922	0.033757	1.4278	0.27873
3	17956911	0.034395	1.4535	0.28283
3	18734720	0.03509	1.4185	0.27754
3	17878641	0.035802	1.443	0.28183
3	35450299	0.037199	1.4251	0.2789
3	17894637	0.039332	1.4143	0.27739
3	18733905	0.041502	1.3979	0.27496
3	30721708	0.045833	1.3418	0.26731
3	17876750	0.049439	1.3386	0.26698
4	20761842	0.0063628	1.6009	0.30439
4	16785908	0.0088418	1.5663	0.2989
4	18889683	0.01122	1.4262	0.27524
4	16462406	0.012358	1.5517	0.29662
4	16786021	0.017113	1.5347	0.29429
4	7901480	0.019378	1.4935	0.28842
4	7901447	0.023563	1.5039	0.29042
4	18500358	0.044893	1.2111	0.24498
4	16789107	0.047661	1.3655	0.27103
5	10386731	0.00086684	1.8256	0.34077
5	10386730	0.00095019	1.8455	0.34418
5	10386732	0.0014403	1.8371	0.34306
5	1370471	0.0025561	1.6739	0.31588
5	2524049	0.011797	1.551	0.29681
5	2552516	0.012932	1.5609	0.29845
5	1438039	0.014111	1.5658	0.29926
5	13179743	0.017875	1.5076	0.29042
5	14840328	0.01863	1.5071	0.29064
5	13175778	0.020104	1.4959	0.28874
5	1400245	0.024863	1.4967	0.28912
5	14833136	0.037199	1.4327	0.28008
5	14565888	0.037889	1.4169	0.27738
5	14686108	0.040037	1.3907	0.27345
5	13405070	0.047661	1.363	0.27057
5	3237484	0.048555	1.3618	0.27058
6	5012569	0.0029269	1.6549	0.31269
6	5499361	0.02152	1.4841	0.28685
6	5498212	0.033105	1.4689	0.28563
6	5498212	0.033105	1.4689	0.28563
Singals of selction by CLR statistics in G1
Chromosome	Likelihood	Alpha	Start Position	End Position
1	412.646	6.01753e-06	4665892	8644379
1	392.006	3.22757e-06	19126894	26554096
1	325.694	3.20566e-06	19060035	26521095
1	317.417	1.61237e-06	7993872	22851163
1	307.535	1.58341e-06	7903974	23030498
1	290.347	1.61456e-06	8117120	22968089
1	278.873	1.58824e-06	8039171	23147705
1	276.502	3.9226e-06	19558232	25661958
1	273.536	4.7131e-06	20605313	25674376
1	273.534	3.24551e-06	19198718	26591267
1	267.204	4.03052e-06	20101227	26046839
1	266.538	1.87674e-06	8973378	21748023
1	243.241	3.0747e-06	2834988	10613960
1	233.652	8.88632e-06	10447523	13148275
1	223.52	1.62351e-06	8267930	23030498
1	221.443	5.4777e-06	21002418	25377526
1	216.144	2.33976e-06	10174052	20419709
1	215.374	6.13204e-06	4647331	8552483
1	208.221	3.11364e-06	18523046	26221565
1	198.637	3.31333e-06	18879394	26107268
1	198.135	3.24228e-06	18749688	26128444
1	176.139	1.9142e-05	23260902	24513675
1	167.768	1.64376e-06	8435471	23010931
1	166.428	1.55197e-06	12675369	28114391
1	165.153	1.4604e-06	12126675	28541502
1	162.473	1.69477e-06	8697460	22847327
1	160.594	5.04238e-05	23714069	24183051
1	146.221	5.57385e-06	4208211	8460709
1	136.559	8.93305e-06	5900208	8578053
1	135.681	2.73443e-06	18191473	26926647
1	121.813	1.79257e-06	9139155	22517296
1	119.605	1.52241e-05	6365537	7913426
1	115.642	1.17984e-05	16388964	18402036
1	112.848	3.38904e-06	2594150	9666155
7	112.609	2.48426e-06	3477	9417558
Singals of selction by CLR statistics in G2
Chromosome	Likelihood	Alpha	Start Position	End Position
2	284.052	3.83182e-06	19021835	23173679
2	277.149	3.85395e-06	19092251	23173679
2	259.127	4.22996e-06	19414483	23173679
2	254.975	3.92642e-06	19265481	23173679
2	250.189	3.88011e-06	19021835	23173679
2	227.66	4.08615e-06	19407017	23173679
2	205.41	3.7775e-06	18872301	23173679
2	183.908	3.39808e-06	18462322	23173679
2	180.335	3.05289e-05	22242531	23008956
2	136.585	4.02866e-06	19092251	23173679
2	136.234	1.04033e-05	21289090	23173679
2	130.866	4.34395e-06	20447813	23173679
2	126.154	1.12911e-05	21702356	23173679
3	173.835	1.06041e-05	8583516	10770315
3	170.323	1.28071e-05	8805579	10652400
3	161.584	6.96869e-06	8194851	11520071
3	149.519	4.24626e-06	7232259	12856646
3	147.359	3.48973e-06	6732895	13564726
3	129.551	3.27725e-06	6586010	13832324
3	120.521	2.35045e-06	3915622	14107903
5	260.262	1.65668e-06	397223	14881731
5	239.619	1.05415e-05	6729780	8986530
5	230.74	1.89038e-06	1350135	14027584
5	215.977	2.65617e-06	3235993	12266166
5	215.349	1.55582e-06	1121	15295137
5	207.021	4.56914e-06	5187224	10414511
5	187.717	3.23525e-06	4368858	11740085
5	179.207	1.81765e-05	7260585	8572409
5	176.954	1.44096e-06	1121	15769974
5	153.068	5.94195e-05	2665320	3066809
5	152.556	5.57429e-06	5825317	10123897
5	132.58	1.49646e-06	1121	15540397
5	129.54	1.95645e-05	2813661	4029507
5	127.711	1.44357e-05	2651598	4282411
5	115.377	1.40008e-06	1121	15984581
