# Supplementary material for: Selection footprints reflect genomic changes associated with breeding efforts in 56 cucumber inbred lines
Source: Hortic Res. 2019 Nov 15;6:127. doi: 10.1038/s41438-019-0209-4 (PMC6856066; doi:10.1038/s41438-019-0209-4)
Supplement: Supplementary file 5 — Genes under selection in the 56 inbred lines [file 41438_2019_209_MOESM5_ESM.xlsx]

## Sheet: Region and gene under selection
Supplementary Table 4 Genes under selection in the 56 inbred lines
Group	Chromosome	Region	Annotating information
			Gene ID	Strand	Start	End
G1	1	3278627-8821882	Csa1G031710	-	3284188	3303460
			Csa1G031720	-	3304034	3306353
			Csa1G031730	-	3309095	3311908
			Csa1G031740	-	3312567	3316517
			Csa1G031750	-	3319515	3323383
			Csa1G031760	+	3323201	3323440
			Csa1G031770	+	3354454	3359606
			Csa1G031780	+	3359891	3361244
			Csa1G031790	+	3368033	3369386
			Csa1G031800	-	3370624	3371771
			Csa1G031810	-	3373123	3374824
			Csa1G031820	+	3376292	3381838
			Csa1G031830	+	3382977	3387340
			Csa1G031840	-	3389605	3392167
			Csa1G031850	+	3393176	3394294
			Csa1G031860	-	3395268	3397757
			Csa1G031870	-	3401296	3401869
			Csa1G031880	-	3403444	3406832
			Csa1G031890	-	3408816	3413089
			Csa1G031900	-	3414405	3421788
			Csa1G031910	+	3427507	3428852
			Csa1G032410	+	3429694	3434454
			Csa1G032420	-	3434779	3438242
			Csa1G032430	+	3438732	3442090
			Csa1G032440	-	3442756	3446260
			Csa1G032450	-	3451337	3453508
			Csa1G032460	-	3460566	3461919
			Csa1G032470	-	3462664	3465232
			Csa1G032480	-	3465560	3468668
			Csa1G032490	+	3476139	3478656
			Csa1G032990	+	3483081	3483552
			Csa1G033000	-	3485170	3486106
			Csa1G033010	+	3488311	3490698
			Csa1G033020	-	3491154	3492222
			Csa1G033030	-	3495021	3496981
			Csa1G033040	-	3498084	3499453
			Csa1G033050	-	3500954	3502069
			Csa1G033070	+	3510131	3510617
			Csa1G033080	-	3511124	3512954
			Csa1G033090	-	3513474	3519051
			Csa1G033100	+	3519582	3521930
			Csa1G033110	+	3522011	3523678
			Csa1G033120	+	3525486	3526485
			Csa1G033130	+	3526921	3527848
			Csa1G033140	+	3528567	3529538
			Csa1G033150	+	3529865	3530137
			Csa1G033160	+	3530482	3531449
			Csa1G033170	+	3531829	3532062
			Csa1G033180	+	3532300	3534713
			Csa1G033190	+	3535208	3539160
			Csa1G033200	+	3548197	3549617
			Csa1G033210	+	3565712	3568326
			Csa1G033220	-	3568863	3569317
			Csa1G033230	-	3570442	3573646
			Csa1G033240	-	3580449	3581567
			Csa1G033250	+	3585429	3587618
			Csa1G033260	+	3594344	3595353
			Csa1G033270	+	3596017	3596855
			Csa1G033280	+	3596878	3599921
			Csa1G033290	-	3601214	3601627
			Csa1G033300	+	3602044	3605532
			Csa1G033310	-	3605570	3606960
			Csa1G033320	-	3607544	3608703
			Csa1G038320	+	3614647	3616350
			Csa1G038330	+	3618569	3621749
			Csa1G038340	+	3622961	3624424
			Csa1G038350	-	3627226	3630296
			Csa1G038360	+	3631109	3634759
			Csa1G038370	+	3635039	3636863
			Csa1G038380	+	3637425	3642856
			Csa1G038390	-	3642566	3644177
			Csa1G038890	+	3647870	3648977
			Csa1G038900	-	3649948	3658263
			Csa1G038910	-	3661666	3666177
			Csa1G038920	-	3666461	3666744
			Csa1G038930	-	3673070	3673928
			Csa1G038940	+	3675857	3679423
			Csa1G038950	-	3679720	3682825
			Csa1G038960	+	3689044	3691039
			Csa1G038970	+	3692104	3694248
			Csa1G038980	-	3695075	3699917
			Csa1G038990	+	3701939	3703819
			Csa1G039000	+	3706754	3710565
			Csa1G039010	+	3712451	3712717
			Csa1G039020	-	3713306	3715903
			Csa1G039030	-	3716795	3719067
			Csa1G039040	-	3721898	3726104
			Csa1G039050	-	3728645	3730721
			Csa1G039060	-	3736518	3743649
			Csa1G039070	-	3745989	3754219
			Csa1G039080	-	3756354	3756811
			Csa1G039090	+	3759666	3765608
			Csa1G039100	+	3767322	3770816
			Csa1G039110	+	3771852	3774993
			Csa1G039120	-	3775652	3777675
			Csa1G039130	-	3779317	3784934
			Csa1G039140	-	3785027	3802667
			Csa1G039150	+	3804678	3817606
			Csa1G039160	+	3819526	3823086
			Csa1G039170	+	3823976	3825772
			Csa1G039180	-	3826817	3827644
			Csa1G039190	-	3829080	3831035
			Csa1G039200	+	3835681	3836587
			Csa1G039210	-	3837121	3839322
			Csa1G039220	-	3840022	3844800
			Csa1G039230	-	3846036	3848724
			Csa1G039240	-	3854937	3857380
			Csa1G039250	+	3857911	3858956
			Csa1G039260	+	3859295	3861803
			Csa1G039270	+	3862724	3863411
			Csa1G039280	-	3864723	3869709
			Csa1G039290	-	3875946	3879560
			Csa1G039300	-	3879621	3880550
			Csa1G039310	-	3881822	3883452
			Csa1G039320	-	3883862	3888739
			Csa1G039330	-	3889415	3894143
			Csa1G039830	+	3901329	3903420
			Csa1G039840	+	3911755	3919315
			Csa1G039850	-	3919838	3925014
			Csa1G039860	-	3925627	3927534
			Csa1G039870	-	3928985	3929352
			Csa1G039880	+	3930575	3933112
			Csa1G039890	-	3934043	3940006
			Csa1G039900	+	3951223	3953605
			Csa1G039910	+	3960104	3962962
			Csa1G039920	+	3964961	3965987
			Csa1G039930	-	3966364	3968824
			Csa1G039940	+	3969849	3970825
			Csa1G039950	-	3971077	3973500
			Csa1G039960	-	3973965	3974525
			Csa1G039970	+	3977949	3981410
			Csa1G039980	-	3982488	3987726
			Csa1G039990	-	3991133	3994439
			Csa1G040000	+	3996031	3996653
			Csa1G040010	-	3997969	3998708
			Csa1G040510	+	4007357	4007836
			Csa1G040520	+	4009519	4009984
			Csa1G041520	+	4016464	4016952
			Csa1G041530	+	4021940	4023492
			Csa1G041540	+	4024388	4027970
			Csa1G041550	+	4029528	4030567
			Csa1G041560	-	4030642	4033102
			Csa1G041570	-	4033729	4034061
			Csa1G042070	-	4034151	4038330
			Csa1G042090	+	4065066	4066447
			Csa1G042100	+	4069869	4074831
			Csa1G042110	-	4075323	4075997
			Csa1G042120	+	4076561	4082174
			Csa1G042130	-	4082353	4083693
			Csa1G042140	-	4084289	4087319
			Csa1G042150	+	4089239	4092312
			Csa1G042160	-	4093129	4093994
			Csa1G042170	+	4099339	4115931
			Csa1G042180	-	4128095	4129330
			Csa1G042190	-	4138867	4139046
			Csa1G042200	-	4144920	4150271
			Csa1G042210	+	4154297	4157144
			Csa1G042220	+	4158743	4160683
			Csa1G042230	-	4170130	4173640
			Csa1G042240	-	4174401	4186880
			Csa1G042250	+	4188247	4194157
			Csa1G042260	-	4193843	4194853
			Csa1G042270	-	4207902	4208621
			Csa1G042280	-	4219201	4220028
			Csa1G042290	+	4226374	4228706
			Csa1G042300	+	4228911	4229190
			Csa1G042310	-	4238895	4240032
			Csa1G042320	+	4240471	4244148
			Csa1G042330	-	4244454	4251668
			Csa1G042340	-	4258154	4259785
			Csa1G042350	+	4267872	4269227
			Csa1G042360	+	4273412	4275877
			Csa1G042370	-	4275943	4277375
			Csa1G042380	-	4279742	4280439
			Csa1G042390	+	4280730	4287519
			Csa1G042400	+	4291264	4292001
			Csa1G042410	+	4293243	4294312
			Csa1G042420	+	4295245	4298551
			Csa1G042430	+	4299337	4301060
			Csa1G042440	+	4302848	4305404
			Csa1G042450	+	4308555	4308893
			Csa1G042460	+	4320360	4322416
			Csa1G042470	-	4332757	4333165
			Csa1G042480	-	4333508	4335917
			Csa1G042490	-	4340495	4343506
			Csa1G042500	-	4344284	4346943
			Csa1G042510	-	4347617	4350466
			Csa1G042520	-	4351490	4352904
			Csa1G042530	-	4353026	4353820
			Csa1G042540	-	4356170	4357460
			Csa1G042550	+	4360766	4365552
			Csa1G042560	-	4365612	4366462
			Csa1G042570	+	4369676	4371417
			Csa1G042580	+	4373061	4373348
			Csa1G042590	-	4374153	4375896
			Csa1G042600	+	4383451	4387029
			Csa1G042610	-	4385462	4389338
			Csa1G042620	-	4390067	4393757
			Csa1G042630	-	4395239	4397382
			Csa1G042640	-	4397753	4402861
			Csa1G042650	-	4406237	4408320
			Csa1G042660	-	4412162	4420806
			Csa1G042670	-	4430048	4431545
			Csa1G042680	-	4432893	4436764
			Csa1G042690	+	4437475	4442279
			Csa1G042700	-	4442347	4445580
			Csa1G042710	-	4448612	4451041
			Csa1G042720	-	4453795	4457938
			Csa1G042730	+	4464726	4476994
			Csa1G042740	+	4477268	4478642
			Csa1G042750	+	4479466	4483634
			Csa1G042760	-	4484498	4486024
			Csa1G042770	+	4490833	4491913
			Csa1G042780	-	4494646	4497727
			Csa1G042790	+	4506504	4509373
			Csa1G042800	-	4509663	4514802
			Csa1G042810	+	4514500	4514739
			Csa1G042820	-	4522771	4526141
			Csa1G042830	+	4533178	4535472
			Csa1G042840	+	4536098	4540891
			Csa1G042850	-	4541092	4544974
			Csa1G042860	+	4545952	4549239
			Csa1G042870	+	4550928	4555676
			Csa1G042880	-	4556343	4560455
			Csa1G042890	-	4563409	4565930
			Csa1G042900	-	4567075	4568054
			Csa1G042910	+	4569526	4572775
			Csa1G042920	-	4573626	4577405
			Csa1G042930	-	4585793	4588915
			Csa1G042940	-	4594854	4596789
			Csa1G042950	+	4598345	4603069
			Csa1G042960	+	4608654	4613016
			Csa1G042970	-	4614167	4617313
			Csa1G042980	-	4620474	4621767
			Csa1G042990	+	4626326	4633021
			Csa1G043000	+	4641314	4646535
			Csa1G043010	+	4650282	4654179
			Csa1G043020	-	4659348	4661788
			Csa1G043030	-	4673800	4679397
			Csa1G043040	+	4686982	4687928
			Csa1G043050	+	4694732	4702807
			Csa1G043060	-	4709356	4714613
			Csa1G043070	-	4716148	4718260
			Csa1G043080	+	4719494	4721065
			Csa1G043090	+	4722151	4723979
			Csa1G043100	+	4726836	4728306
			Csa1G043110	+	4733839	4736554
			Csa1G043120	-	4736644	4741623
			Csa1G043130	-	4742993	4747744
			Csa1G043140	+	4748496	4756929
			Csa1G043150	+	4760969	4765346
			Csa1G043160	-	4766253	4770439
			Csa1G043170	-	4773360	4781877
			Csa1G043180	-	4784696	4786827
			Csa1G043190	+	4788175	4790467
			Csa1G043200	-	4791693	4792503
			Csa1G043210	-	4794973	4795611
			Csa1G043220	-	4797141	4797758
			Csa1G043230	-	4798417	4801657
			Csa1G043240	+	4811811	4811969
			Csa1G043250	+	4819374	4826777
			Csa1G043260	-	4828196	4831417
			Csa1G043270	-	4832214	4835175
			Csa1G043280	-	4835778	4841223
			Csa1G043290	+	4842549	4844246
			Csa1G043300	-	4842595	4848071
			Csa1G043310	+	4849482	4851465
			Csa1G043320	-	4851657	4857499
			Csa1G044320	-	4861325	4865822
			Csa1G044820	+	4878801	4881794
			Csa1G044830	-	4883798	4884628
			Csa1G044840	+	4890367	4891197
			Csa1G044850	+	4891760	4892151
			Csa1G044860	+	4899607	4903068
			Csa1G044870	-	4903764	4906665
			Csa1G044880	+	4906866	4908110
			Csa1G044890	+	4911784	4914436
			Csa1G044900	-	4915696	4917228
			Csa1G044910	+	4917803	4920223
			Csa1G044920	+	4920673	4922167
			Csa1G044930	-	4922944	4923957
			Csa1G045430	+	4930285	4930677
			Csa1G045440	+	4934505	4937071
			Csa1G045450	+	4937341	4938903
			Csa1G045460	+	4939385	4940266
			Csa1G045470	-	4941392	4956330
			Csa1G045480	-	4961215	4964511
			Csa1G045490	+	4971922	4977229
			Csa1G045500	+	4978274	4985353
			Csa1G045510	-	4986010	4988014
			Csa1G045520	+	4991487	4995122
			Csa1G045530	+	4995134	4996574
			Csa1G045540	-	4996673	4997907
			Csa1G045550	+	5002826	5005731
			Csa1G045560	-	5009323	5012559
			Csa1G045570	-	5013207	5017891
			Csa1G045580	+	5019007	5020918
			Csa1G045590	+	5021410	5022018
			Csa1G045600	-	5023376	5028817
			Csa1G045610	-	5036912	5039959
			Csa1G045620	-	5041991	5047288
			Csa1G045630	+	5053138	5058427
			Csa1G045640	+	5059303	5063728
			Csa1G045650	-	5064258	5066054
			Csa1G045660	-	5067118	5068869
			Csa1G045670	-	5070843	5072771
			Csa1G045680	-	5075970	5079281
			Csa1G045690	+	5085429	5086806
			Csa1G045700	-	5087373	5090346
			Csa1G045710	-	5091120	5094954
			Csa1G045720	+	5096857	5097580
			Csa1G045730	-	5100932	5103055
			Csa1G045740	-	5107551	5113606
			Csa1G045750	+	5115845	5120536
			Csa1G045760	+	5122144	5124196
			Csa1G045770	+	5124982	5130541
			Csa1G045780	+	5130833	5132415
			Csa1G045790	-	5133163	5137832
			Csa1G045800	+	5139584	5141092
			Csa1G045810	+	5141250	5142982
			Csa1G045820	+	5144572	5148117
			Csa1G045830	+	5154911	5156629
			Csa1G045840	-	5162747	5166189
			Csa1G045850	+	5173685	5174116
			Csa1G045860	+	5181733	5183510
			Csa1G045870	+	5186332	5188475
			Csa1G045880	-	5189352	5191012
			Csa1G045890	+	5192306	5194012
			Csa1G045900	-	5197821	5198893
			Csa1G045910	+	5206199	5211920
			Csa1G045920	+	5212258	5213840
			Csa1G045930	+	5215539	5221536
			Csa1G045940	+	5224806	5226152
			Csa1G045950	-	5227452	5228180
			Csa1G045960	+	5229637	5232375
			Csa1G045970	-	5231753	5232015
			Csa1G045980	-	5232131	5233707
			Csa1G045990	+	5238473	5240296
			Csa1G046000	+	5240986	5243421
			Csa1G046010	+	5246254	5247886
			Csa1G046020	+	5259528	5262431
			Csa1G046030	+	5264008	5266858
			Csa1G046040	+	5271519	5274430
			Csa1G046050	-	5281407	5282547
			Csa1G046060	-	5287727	5290312
			Csa1G046070	+	5290503	5290715
			Csa1G046080	+	5299061	5300484
			Csa1G046090	-	5303400	5307411
			Csa1G046100	-	5323547	5326654
			Csa1G046110	+	5337760	5343536
			Csa1G046130	+	5352375	5355835
			Csa1G046140	+	5361077	5364448
			Csa1G046150	-	5365336	5367907
			Csa1G046160	+	5368898	5372901
			Csa1G046170	+	5374017	5377780
			Csa1G046180	-	5377973	5380269
			Csa1G046190	-	5381446	5387735
			Csa1G046200	+	5389311	5390518
			Csa1G046210	-	5390525	5394038
			Csa1G046220	-	5398165	5403473
			Csa1G046230	+	5404129	5406119
			Csa1G046240	-	5405997	5407685
			Csa1G046250	-	5409320	5411248
			Csa1G046260	+	5420026	5422451
			Csa1G046270	-	5424258	5428107
			Csa1G046280	+	5436146	5439069
			Csa1G046290	+	5440037	5440319
			Csa1G046300	-	5442477	5443207
			Csa1G046310	-	5451544	5452616
			Csa1G046320	-	5457967	5458244
			Csa1G046820	+	5465395	5466827
			Csa1G046830	-	5471901	5475020
			Csa1G046840	-	5478085	5478994
			Csa1G046850	-	5480200	5482266
			Csa1G046860	+	5482433	5487526
			Csa1G046870	+	5488506	5493022
			Csa1G046880	-	5493658	5494329
			Csa1G046890	+	5495306	5500005
			Csa1G046900	+	5505314	5507835
			Csa1G046910	-	5506847	5512619
			Csa1G046920	-	5513844	5516285
			Csa1G047420	+	5517398	5517898
			Csa1G047430	+	5523982	5525216
			Csa1G047440	-	5525795	5528819
			Csa1G047450	-	5529653	5534820
			Csa1G048950	-	5601833	5605730
			Csa1G049450	+	5619787	5621169
			Csa1G049460	-	5650939	5653299
			Csa1G049960	-	5665803	5668426
			Csa1G049970	+	5670513	5670668
			Csa1G049980	+	5680055	5685974
			Csa1G049990	-	5687352	5687626
			Csa1G050000	+	5687460	5691215
			Csa1G050010	-	5692344	5692812
			Csa1G050020	+	5692546	5696678
			Csa1G050030	+	5697848	5705511
			Csa1G050040	+	5706945	5713163
			Csa1G050050	+	5716948	5724305
			Csa1G050060	+	5725259	5730241
			Csa1G050070	-	5729950	5731935
			Csa1G050080	+	5733077	5733485
			Csa1G050090	+	5733531	5734991
			Csa1G050100	+	5736180	5737963
			Csa1G050110	-	5738879	5741232
			Csa1G050120	+	5741990	5744594
			Csa1G050130	+	5744628	5748857
			Csa1G050140	-	5749831	5759346
			Csa1G050150	+	5759405	5760952
			Csa1G050160	-	5761846	5764806
			Csa1G050170	+	5766216	5769780
			Csa1G050180	+	5770902	5777768
			Csa1G050190	+	5779091	5780753
			Csa1G050200	-	5780762	5783424
			Csa1G050210	+	5786312	5788028
			Csa1G050220	+	5790608	5792135
			Csa1G050230	-	5793361	5793929
			Csa1G050240	+	5806263	5809401
			Csa1G050250	+	5809522	5813435
			Csa1G050260	+	5815084	5819109
			Csa1G050270	-	5827494	5828657
			Csa1G050280	-	5838700	5843546
			Csa1G050290	-	5845018	5848203
			Csa1G050300	-	5850954	5853840
			Csa1G050310	+	5854680	5858914
			Csa1G050320	-	5860408	5861074
			Csa1G050330	-	5861134	5862603
			Csa1G050340	-	5863610	5866352
			Csa1G050350	+	5868963	5869241
			Csa1G050360	+	5871041	5874312
			Csa1G050370	+	5878605	5882876
			Csa1G050380	-	5882933	5885607
			Csa1G050390	-	5887225	5890016
			Csa1G050400	-	5891586	5895486
			Csa1G050410	+	5898305	5902676
			Csa1G050420	-	5903743	5906110
			Csa1G050430	-	5907458	5920690
			Csa1G050440	+	5924268	5924680
			Csa1G050450	+	5924785	5927984
			Csa1G050460	-	5929318	5931662
			Csa1G050470	-	5932671	5936115
			Csa1G050480	-	5943881	5945240
			Csa1G050490	+	5956244	5963021
			Csa1G050500	-	5963343	5966570
			Csa1G050510	+	5966929	5971084
			Csa1G050520	-	5971872	5972822
			Csa1G050530	+	5973112	5973641
			Csa1G050540	+	5974811	5976674
			Csa1G050550	-	5977401	5977781
			Csa1G050560	-	5978944	5980865
			Csa1G050570	-	5981941	5984142
			Csa1G050580	-	5987626	5988035
			Csa1G051580	+	5994547	5997180
			Csa1G051590	-	6001183	6004194
			Csa1G051600	+	6011658	6015168
			Csa1G051610	+	6021173	6022383
			Csa1G051620	+	6034020	6035950
			Csa1G051630	-	6043733	6046014
			Csa1G051640	+	6048770	6049399
			Csa1G051650	+	6049672	6051400
			Csa1G051660	+	6052952	6054415
			Csa1G051670	+	6055439	6057021
			Csa1G051680	+	6058303	6060368
			Csa1G051690	-	6063743	6064352
			Csa1G051700	+	6074767	6076872
			Csa1G051710	-	6084187	6086465
			Csa1G051720	-	6094109	6095707
			Csa1G051730	-	6104440	6108504
			Csa1G051740	-	6119992	6122029
			Csa1G051750	+	6129837	6138179
			Csa1G051760	+	6141585	6144888
			Csa1G051770	-	6145061	6147547
			Csa1G051780	+	6148539	6153887
			Csa1G051790	-	6154682	6157696
			Csa1G051800	-	6157733	6158090
			Csa1G051810	-	6158788	6162037
			Csa1G051820	-	6163799	6167858
			Csa1G051830	+	6175250	6176335
			Csa1G051840	+	6178118	6179943
			Csa1G051850	+	6181816	6184177
			Csa1G051860	+	6186999	6190229
			Csa1G051870	+	6194140	6197206
			Csa1G051880	+	6201297	6204443
			Csa1G051890	+	6210972	6211358
			Csa1G051900	+	6211600	6213917
			Csa1G051910	+	6214150	6218556
			Csa1G056910	+	6219328	6221655
			Csa1G056920	-	6221670	6223658
			Csa1G056930	-	6226709	6228592
			Csa1G056940	+	6232530	6234700
			Csa1G056950	+	6240247	6242350
			Csa1G056960	+	6245947	6249211
			Csa1G056970	-	6249272	6253474
			Csa1G056980	-	6270850	6272863
			Csa1G056990	+	6277337	6277749
			Csa1G057000	+	6278546	6279190
			Csa1G057010	-	6280458	6285644
			Csa1G057020	-	6285702	6288084
			Csa1G057030	-	6289393	6292939
			Csa1G057040	+	6294585	6304558
			Csa1G057050	-	6305028	6310831
			Csa1G057060	-	6312104	6318749
			Csa1G058060	-	6331915	6333073
			Csa1G058070	-	6334830	6339639
			Csa1G058080	-	6342689	6346734
			Csa1G058090	-	6351797	6356563
			Csa1G058100	-	6369673	6371779
			Csa1G058110	-	6372951	6376345
			Csa1G058120	-	6378189	6381528
			Csa1G058130	-	6385133	6385906
			Csa1G058140	-	6389892	6392245
			Csa1G058150	+	6398168	6398557
			Csa1G058160	-	6401612	6408938
			Csa1G058660	+	6416276	6420849
			Csa1G058670	-	6424112	6425926
			Csa1G058680	-	6429580	6431408
			Csa1G059180	+	6443482	6446858
			Csa1G059190	+	6454129	6455696
			Csa1G059200	-	6456061	6457632
			Csa1G059210	-	6470466	6471487
			Csa1G059710	-	6481358	6481788
			Csa1G059720	-	6484537	6486419
			Csa1G059730	-	6489869	6490963
			Csa1G059740	-	6504574	6504942
			Csa1G059750	-	6507249	6507982
			Csa1G059760	+	6511698	6513460
			Csa1G060260	+	6524496	6532842
			Csa1G060760	-	6538262	6539089
			Csa1G060770	-	6541800	6542483
			Csa1G060780	+	6554167	6554954
			Csa1G062280	-	6563949	6565658
			Csa1G062290	+	6569775	6574134
			Csa1G062300	-	6574184	6575787
			Csa1G062310	-	6577338	6581053
			Csa1G062320	+	6580913	6581138
			Csa1G062330	-	6582769	6583877
			Csa1G062340	-	6589797	6590399
			Csa1G062350	-	6591888	6595941
			Csa1G062360	-	6597017	6600269
			Csa1G062370	-	6601377	6604645
			Csa1G062380	-	6607220	6609932
			Csa1G062880	+	6613254	6615805
			Csa1G062890	-	6616264	6618548
			Csa1G062900	-	6619802	6622222
			Csa1G062910	-	6627151	6628060
			Csa1G062920	-	6632388	6643148
			Csa1G062930	-	6644442	6646178
			Csa1G062940	-	6646922	6648095
			Csa1G062950	-	6648142	6649073
			Csa1G062960	+	6655939	6658085
			Csa1G062970	-	6658623	6659906
			Csa1G062980	-	6660010	6661592
			Csa1G063480	-	6669344	6670311
			Csa1G063490	+	6682035	6682589
			Csa1G063500	+	6686876	6691496
			Csa1G063510	-	6692209	6692553
			Csa1G063520	-	6695169	6699043
			Csa1G063530	-	6700285	6701565
			Csa1G063540	-	6702611	6703998
			Csa1G063550	-	6707390	6710809
			Csa1G063560	+	6711296	6712146
			Csa1G063570	-	6713902	6722735
			Csa1G063580	-	6724271	6728487
			Csa1G063590	+	6730178	6731880
			Csa1G063600	-	6731903	6733038
			Csa1G063610	-	6734450	6742844
			Csa1G063620	+	6742879	6743188
			Csa1G063630	+	6743818	6747410
			Csa1G063640	-	6747728	6748169
			Csa1G064140	+	6751500	6756580
			Csa1G064150	-	6756141	6760836
			Csa1G064160	-	6763240	6767603
			Csa1G064170	-	6771358	6774643
			Csa1G064670	-	6782346	6790459
			Csa1G064680	-	6797822	6800363
			Csa1G064690	-	6803849	6805104
			Csa1G064700	+	6808636	6810314
			Csa1G064710	-	6813658	6818208
			Csa1G064720	+	6818031	6818303
			Csa1G064730	+	6826512	6828846
			Csa1G064740	+	6829924	6831950
			Csa1G064750	-	6832326	6835124
			Csa1G064760	+	6842192	6843022
			Csa1G064770	+	6844829	6845425
			Csa1G064780	+	6847780	6850456
			Csa1G064790	+	6854657	6856632
			Csa1G064800	+	6859273	6862185
			Csa1G064810	+	6867129	6868528
			Csa1G064820	+	6870483	6872518
			Csa1G064830	+	6873028	6873231
			Csa1G064840	+	6876064	6877366
			Csa1G064850	+	6879766	6880811
			Csa1G064860	-	6881781	6882992
			Csa1G064870	+	6884936	6887690
			Csa1G065370	+	6891623	6894080
			Csa1G065380	+	6896000	6898633
			Csa1G065390	+	6900988	6903105
			Csa1G065400	-	6905863	6906839
			Csa1G065410	+	6910368	6913581
			Csa1G065420	+	6916482	6918940
			Csa1G065920	+	6922342	6923608
			Csa1G065930	+	6928293	6931195
			Csa1G065940	+	6931655	6931858
			Csa1G065950	+	6934285	6935335
			Csa1G065960	-	6938935	6942048
			Csa1G065970	-	6942581	6944911
			Csa1G065980	-	6945609	6950982
			Csa1G066480	+	6952608	6954100
			Csa1G066490	-	6954363	6955444
			Csa1G066500	+	6956441	6958479
			Csa1G066510	+	6960205	6962405
			Csa1G066520	-	6966791	6968576
			Csa1G066530	-	6969305	6974244
			Csa1G066540	+	6974000	6974350
			Csa1G066550	-	6976044	6980354
			Csa1G066560	-	6987478	6989446
			Csa1G066570	-	6989871	6991071
			Csa1G068570	-	7013700	7019612
			Csa1G070070	-	7039450	7039710
			Csa1G070080	-	7042036	7042800
			Csa1G070580	-	7057591	7059382
			Csa1G070590	+	7066972	7070093
			Csa1G070600	-	7072165	7075592
			Csa1G070610	-	7080970	7084300
			Csa1G070620	-	7086535	7089991
			Csa1G071120	+	7101004	7105794
			Csa1G071130	-	7108082	7109851
			Csa1G071140	-	7112508	7115042
			Csa1G071150	+	7119234	7121709
			Csa1G071160	-	7124699	7127292
			Csa1G071170	-	7134918	7137465
			Csa1G071180	-	7138241	7138599
			Csa1G071190	+	7140364	7142731
			Csa1G071200	+	7145390	7147127
			Csa1G071210	-	7153642	7155507
			Csa1G071220	-	7158762	7160599
			Csa1G071230	-	7162106	7164320
			Csa1G071240	-	7166698	7169175
			Csa1G071250	-	7176502	7176690
			Csa1G071260	-	7176965	7178380
			Csa1G071270	+	7179289	7181813
			Csa1G071280	+	7183476	7189323
			Csa1G071290	+	7190646	7191995
			Csa1G071790	+	7194687	7196521
			Csa1G071800	+	7204660	7205064
			Csa1G071810	+	7206004	7206520
			Csa1G071820	+	7209172	7209789
			Csa1G071830	-	7211518	7213546
			Csa1G071840	-	7223088	7224298
			Csa1G071850	+	7230584	7230879
			Csa1G071860	+	7232342	7232743
			Csa1G071870	-	7234218	7237403
			Csa1G071880	-	7246876	7249315
			Csa1G071890	-	7257170	7262382
			Csa1G071900	-	7263759	7268911
			Csa1G071910	-	7269679	7273715
			Csa1G071920	-	7274318	7279966
			Csa1G071930	+	7282397	7284020
			Csa1G071940	-	7285425	7287035
			Csa1G072440	-	7299822	7301770
			Csa1G072450	+	7303512	7306025
			Csa1G072460	+	7313680	7316778
			Csa1G072470	-	7317562	7323715
			Csa1G072480	-	7328966	7332849
			Csa1G072490	-	7334960	7343561
			Csa1G072990	+	7351955	7354059
			Csa1G073000	-	7354505	7357902
			Csa1G073010	+	7367774	7368496
			Csa1G073020	-	7369364	7371645
			Csa1G073030	-	7371696	7372174
			Csa1G073040	-	7372521	7373967
			Csa1G073050	+	7384912	7389419
			Csa1G073060	-	7392643	7394675
			Csa1G073070	-	7403264	7403984
			Csa1G073080	+	7412467	7416124
			Csa1G073090	-	7419263	7420939
			Csa1G073100	-	7422284	7423510
			Csa1G073110	-	7428495	7429792
			Csa1G073610	-	7434069	7434551
			Csa1G073620	-	7438774	7440159
			Csa1G073630	+	7440278	7440874
			Csa1G073640	-	7444136	7447601
			Csa1G073650	+	7458350	7460529
			Csa1G073660	-	7462872	7463712
			Csa1G073670	-	7467138	7470203
			Csa1G073680	+	7471321	7472812
			Csa1G073690	-	7473786	7481950
			Csa1G073700	-	7492571	7495485
			Csa1G073710	+	7501359	7510814
			Csa1G073720	+	7510996	7512254
			Csa1G073730	+	7513834	7519578
			Csa1G073740	+	7523104	7524847
			Csa1G073750	+	7528188	7531034
			Csa1G073760	+	7532370	7540886
			Csa1G073770	+	7542306	7546457
			Csa1G073780	-	7546815	7549078
			Csa1G073790	+	7550940	7553459
			Csa1G073800	+	7556015	7557837
			Csa1G073810	-	7558031	7560601
			Csa1G073820	+	7567512	7569821
			Csa1G073830	-	7570432	7573680
			Csa1G073840	+	7574564	7578279
			Csa1G073850	+	7581908	7587928
			Csa1G073860	-	7588302	7591553
			Csa1G073870	-	7593665	7598947
			Csa1G073880	-	7608102	7608718
			Csa1G073890	+	7608750	7610584
			Csa1G073900	+	7618835	7620046
			Csa1G074400	-	7628456	7630567
			Csa1G074900	-	7637170	7639283
			Csa1G074910	+	7643903	7645084
			Csa1G074920	+	7652045	7655640
			Csa1G074930	+	7659738	7664223
			Csa1G074940	+	7665391	7668640
			Csa1G074950	+	7670097	7670954
			Csa1G074960	+	7674643	7675239
			Csa1G074970	-	7682879	7684193
			Csa1G074980	+	7700146	7703682
			Csa1G074990	-	7703752	7706433
			Csa1G075000	-	7710918	7711970
			Csa1G075010	+	7712842	7713240
			Csa1G075020	+	7716004	7721552
			Csa1G075030	+	7724178	7724792
			Csa1G075040	-	7730304	7730587
			Csa1G075050	-	7730711	7733403
			Csa1G075060	-	7739005	7739712
			Csa1G075560	+	7755887	7759819
			Csa1G075570	-	7760059	7762854
			Csa1G075580	-	7764048	7775639
			Csa1G075590	+	7775985	7782473
			Csa1G075600	+	7800818	7804372
			Csa1G076100	+	7817126	7820595
			Csa1G076600	+	7826101	7831489
			Csa1G076610	+	7833421	7839393
			Csa1G076620	-	7839027	7841073
			Csa1G077120	-	7841795	7846045
			Csa1G077130	+	7850843	7865272
			Csa1G077140	-	7866890	7870793
			Csa1G077150	-	7879722	7880533
			Csa1G077160	+	7885479	7885745
			Csa1G077180	+	7893634	7902078
			Csa1G077190	+	7911554	7912127
			Csa1G077200	+	7921314	7921487
			Csa1G077210	+	7921576	7925258
			Csa1G077220	+	7929002	7932499
			Csa1G077230	+	7933351	7939920
			Csa1G077240	-	7944188	7948722
			Csa1G077740	+	7962977	7965699
			Csa1G077750	-	7967881	7968583
			Csa1G077760	-	7969263	7970411
			Csa1G083760	-	7975970	7977181
			Csa1G084260	-	7983188	8003774
			Csa1G084270	-	8008776	8012197
			Csa1G084280	+	8013430	8017979
			Csa1G084290	+	8021218	8022246
			Csa1G084300	-	8024949	8031768
			Csa1G084310	+	8040751	8045405
			Csa1G084320	+	8049345	8050080
			Csa1G084330	-	8051770	8055474
			Csa1G084830	-	8065823	8067373
			Csa1G084840	+	8073843	8074364
			Csa1G084850	-	8080422	8082184
			Csa1G085350	-	8085373	8086083
			Csa1G085360	-	8089418	8096091
			Csa1G085370	+	8119260	8122320
			Csa1G085380	+	8129735	8131692
			Csa1G085390	-	8144234	8146531
			Csa1G085890	-	8159427	8165253
			Csa1G086390	+	8177494	8180086
			Csa1G086890	+	8182420	8197421
			Csa1G086900	+	8208913	8218077
			Csa1G086910	+	8219680	8223696
			Csa1G086920	-	8224921	8241014
			Csa1G086930	+	8256645	8258420
			Csa1G087430	-	8263183	8282489
			Csa1G087440	-	8287633	8289267
			Csa1G087940	+	8294312	8311639
			Csa1G088440	-	8314172	8314857
			Csa1G088450	+	8327310	8329842
			Csa1G088460	+	8331457	8335327
			Csa1G088470	+	8336807	8340949
			Csa1G089470	-	8351154	8352006
			Csa1G089480	-	8352899	8353238
			Csa1G089490	-	8354417	8357990
			Csa1G089500	+	8361110	8367279
			Csa1G089510	-	8377883	8379339
			Csa1G095010	+	8394420	8396753
			Csa1G095020	+	8399505	8401835
			Csa1G095030	-	8407484	8413924
			Csa1G095530	-	8417165	8424062
			Csa1G095540	-	8425526	8427382
			Csa1G096040	+	8436450	8438485
			Csa1G096050	-	8440232	8445807
			Csa1G096060	-	8445944	8447199
			Csa1G096070	+	8450035	8453158
			Csa1G096080	+	8460773	8460964
			Csa1G096090	+	8467972	8469023
			Csa1G096100	-	8470670	8472391
			Csa1G096110	-	8476530	8477842
			Csa1G096610	-	8482227	8482980
			Csa1G096620	+	8485610	8490309
			Csa1G096630	+	8490749	8491044
			Csa1G096640	-	8491488	8495234
			Csa1G097640	+	8507030	8507440
			Csa1G097650	+	8540661	8542032
			Csa1G097660	+	8556863	8558548
			Csa1G097670	-	8562000	8567048
			Csa1G097680	+	8567640	8568094
			Csa1G097690	+	8576230	8585634
			Csa1G097700	-	8590252	8594615
			Csa1G097710	+	8597235	8607896
			Csa1G097720	+	8609585	8618340
			Csa1G097730	+	8651592	8653753
			Csa1G097740	-	8654085	8655642
			Csa1G097750	-	8663797	8664298
			Csa1G103250	+	8693037	8693714
			Csa1G103260	-	8695142	8697869
			Csa1G103270	-	8717736	8719726
			Csa1G108270	+	8730488	8730852
			Csa1G108280	-	8742411	8744973
			Csa1G108290	+	8755080	8755370
			Csa1G108300	+	8755377	8765163
			Csa1G108800	-	8769847	8773076
			Csa1G108810	+	8775945	8783197
			Csa1G108820	+	8788163	8797181
			Csa1G109320	-	8809282	8811167
G2	2	20150918-21192063	Csa2G386090	+	20155319	20157389
			Csa2G386100	-	20157512	20161963
			Csa2G386110	-	20170988	20179001
			Csa2G386120	-	20182336	20185574
			Csa2G386130	-	20194877	20197525
			Csa2G386140	+	20195386	20196341
			Csa2G386150	+	20199350	20203803
			Csa2G386160	+	20210764	20216101
			Csa2G386170	-	20225426	20225824
			Csa2G386180	+	20225849	20232636
			Csa2G393180	-	20263381	20263588
			Csa2G393190	-	20269093	20283315
			Csa2G395190	-	20311190	20313242
			Csa2G395690	-	20320188	20321422
			Csa2G396190	+	20358440	20359999
			Csa2G396200	-	20360062	20361129
			Csa2G396210	+	20362548	20366229
			Csa2G396220	+	20367443	20373293
			Csa2G396230	-	20373072	20383367
			Csa2G401230	-	20384884	20387044
			Csa2G401240	+	20391190	20391814
			Csa2G401250	-	20392886	20397589
			Csa2G401260	-	20400955	20410643
			Csa2G401270	-	20413308	20419485
			Csa2G401280	-	20421742	20422106
			Csa2G401290	+	20422233	20428881
			Csa2G401300	+	20435069	20441951
			Csa2G401310	-	20442891	20453174
			Csa2G401320	+	20453208	20454409
			Csa2G401330	+	20454622	20457984
			Csa2G401340	+	20462332	20464971
			Csa2G401350	+	20466111	20469944
			Csa2G401360	+	20472145	20478333
			Csa2G401370	+	20478726	20481372
			Csa2G401380	-	20482590	20484496
			Csa2G401390	+	20488131	20492395
			Csa2G401400	-	20495706	20496626
			Csa2G401410	-	20497470	20509901
			Csa2G401420	+	20512871	20518620
			Csa2G401430	+	20521355	20522675
			Csa2G401440	+	20528726	20536896
			Csa2G401450	-	20537097	20542442
			Csa2G401460	+	20543500	20547427
			Csa2G401470	+	20548274	20548953
			Csa2G401480	+	20549097	20549927
			Csa2G401490	-	20552475	20553877
			Csa2G401990	-	20560729	20564583
			Csa2G402000	+	20565872	20581780
			Csa2G402010	-	20582935	20584337
			Csa2G402020	-	20585655	20591086
			Csa2G402030	+	20591677	20594638
			Csa2G402040	-	20595392	20598282
			Csa2G402050	-	20598291	20601176
			Csa2G402060	+	20602689	20608043
			Csa2G402070	+	20610095	20610830
			Csa2G402080	-	20611218	20616498
			Csa2G402090	+	20619279	20623923
			Csa2G402100	-	20619285	20619730
			Csa2G402110	-	20623924	20626301
			Csa2G402120	+	20631505	20638055
			Csa2G402130	+	20640664	20644015
			Csa2G402630	-	20644806	20648129
			Csa2G402640	+	20649283	20650310
			Csa2G403140	+	20658758	20662890
			Csa2G403150	-	20663282	20668213
			Csa2G403160	-	20669315	20673117
			Csa2G403660	+	20685791	20688541
			Csa2G403670	-	20689120	20694810
			Csa2G403680	-	20697867	20702810
			Csa2G403690	+	20703539	20707201
			Csa2G403700	-	20708084	20712731
			Csa2G403710	+	20713217	20715470
			Csa2G403720	+	20717001	20722248
			Csa2G403730	-	20723847	20727609
			Csa2G404230	-	20735346	20735773
			Csa2G404730	+	20737580	20742078
			Csa2G404740	-	20747650	20748166
			Csa2G404750	+	20749390	20758837
			Csa2G404760	+	20765213	20770929
			Csa2G404770	-	20773160	20774316
			Csa2G404780	+	20775144	20778501
			Csa2G404790	-	20779196	20784229
			Csa2G404800	+	20790089	20791074
			Csa2G404810	-	20793109	20795627
			Csa2G404820	-	20795713	20797801
			Csa2G404830	+	20798296	20803227
			Csa2G404840	-	20809582	20810531
			Csa2G404850	+	20814495	20822712
			Csa2G404860	+	20826521	20829449
			Csa2G404870	-	20832995	20835029
			Csa2G404880	-	20839188	20844597
			Csa2G404890	-	20846806	20856640
			Csa2G404900	+	20859225	20862437
			Csa2G404910	+	20863113	20865600
			Csa2G404920	+	20868889	20871175
			Csa2G404930	-	20870562	20872874
			Csa2G404940	+	20874374	20876598
			Csa2G404950	-	20876926	20877798
			Csa2G404960	+	20879359	20883633
			Csa2G404970	-	20883926	20884285
			Csa2G404980	+	20887541	20890481
			Csa2G404990	-	20899223	20904984
			Csa2G405000	-	20905073	20905353
			Csa2G405010	+	20915882	20916256
			Csa2G405020	-	20918449	20921410
			Csa2G405030	-	20929720	20936632
			Csa2G405040	+	20938000	20940586
			Csa2G405050	-	20941324	20944247
			Csa2G405060	-	20948199	20954266
			Csa2G406060	+	20956860	20957493
			Csa2G406070	+	20960734	20961197
			Csa2G406080	-	20962292	20962501
			Csa2G406090	+	20966300	20966509
			Csa2G406100	+	20967230	20967445
			Csa2G406110	+	20970394	20970909
			Csa2G406120	-	20977651	20977924
			Csa2G406130	+	20977669	20980959
			Csa2G406630	-	20983071	20984947
			Csa2G406640	-	20987407	20988940
			Csa2G406650	-	20990814	20993264
			Csa2G406660	+	20995527	20997823
			Csa2G406670	+	20998807	21000763
			Csa2G406680	+	21002220	21004900
			Csa2G406690	+	21006428	21010237
			Csa2G406700	-	21010756	21016498
			Csa2G406710	+	21021674	21025331
			Csa2G406720	-	21025980	21027458
			Csa2G406730	-	21028235	21037498
			Csa2G406740	-	21040265	21042403
			Csa2G406750	-	21046249	21048035
			Csa2G406760	+	21048145	21053888
			Csa2G406770	+	21057418	21059478
			Csa2G406780	-	21060279	21061201
			Csa2G406790	-	21062708	21067356
			Csa2G406800	+	21073131	21074392
			Csa2G406810	-	21074562	21077514
			Csa2G406820	-	21077833	21082032
			Csa2G407820	+	21117360	21117617
			Csa2G407830	-	21126836	21128585
			Csa2G408330	-	21132989	21133291
			Csa2G408340	-	21134933	21135580
			Csa2G408350	-	21142646	21142993
			Csa2G408360	-	21143807	21144070
			Csa2G408370	-	21153978	21159666
			Csa2G408380	+	21160149	21164372
			Csa2G408390	-	21168427	21168896
			Csa2G408400	+	21169438	21169989
			Csa2G408410	-	21176232	21179615
			Csa2G408420	-	21187268	21187868
	3	11182520-14107903	Csa3G168910	+	11183724	11189817
			Csa3G168920	-	11191971	11192427
			Csa3G168930	-	11194654	11197784
			Csa3G168940	-	11209054	11210325
			Csa3G168950	-	11228030	11236883
			Csa3G168960	+	11237860	11241991
			Csa3G168970	+	11244743	11247274
			Csa3G168980	-	11247521	11250789
			Csa3G169480	+	11252560	11255090
			Csa3G169490	+	11255126	11259126
			Csa3G169500	+	11262071	11275250
			Csa3G169510	+	11278645	11278876
			Csa3G170010	+	11280749	11307553
			Csa3G171010	+	11313272	11324621
			Csa3G171020	+	11324644	11335645
			Csa3G171030	+	11336457	11339897
			Csa3G171040	+	11342094	11345464
			Csa3G171050	+	11346749	11347723
			Csa3G171060	+	11349554	11352032
			Csa3G171070	-	11352705	11355419
			Csa3G171080	+	11356838	11360112
			Csa3G171090	+	11363525	11368978
			Csa3G171100	+	11371399	11374893
			Csa3G171110	-	11378122	11378505
			Csa3G171120	-	11379467	11383563
			Csa3G171130	-	11386121	11387125
			Csa3G171140	-	11388027	11392519
			Csa3G171150	+	11395190	11403532
			Csa3G171160	+	11403574	11404911
			Csa3G171170	-	11406436	11407962
			Csa3G171180	-	11409589	11413688
			Csa3G171190	+	11417298	11418718
			Csa3G171200	+	11421584	11424870
			Csa3G171210	-	11424863	11428453
			Csa3G171220	+	11428848	11434632
			Csa3G171230	-	11436643	11437482
			Csa3G171730	-	11449889	11450098
			Csa3G171740	+	11454459	11455168
			Csa3G171750	+	11457183	11457496
			Csa3G171760	-	11457208	11459344
			Csa3G171770	-	11460506	11462506
			Csa3G171780	-	11463639	11472215
			Csa3G171790	+	11473213	11476591
			Csa3G171800	+	11477718	11482276
			Csa3G171810	-	11483513	11486345
			Csa3G171820	+	11491317	11492465
			Csa3G171830	+	11497588	11502405
			Csa3G171840	-	11504033	11504535
			Csa3G171850	-	11505686	11506019
			Csa3G171860	+	11510298	11511691
			Csa3G171870	+	11514529	11515147
			Csa3G172370	+	11518407	11519398
			Csa3G172380	-	11523602	11527683
			Csa3G172390	+	11530178	11531962
			Csa3G172400	-	11532697	11536241
			Csa3G172410	+	11540327	11545303
			Csa3G172420	-	11546891	11559181
			Csa3G172920	+	11563685	11567467
			Csa3G172930	+	11572188	11574821
			Csa3G172950	-	11582965	11586691
			Csa3G172960	+	11588884	11592801
			Csa3G172970	-	11593337	11608682
			Csa3G172980	+	11620417	11623270
			Csa3G172990	-	11629026	11636550
			Csa3G173000	+	11640423	11640650
			Csa3G173010	+	11640699	11647610
			Csa3G173020	+	11648475	11659218
			Csa3G173030	-	11665769	11670784
			Csa3G174030	-	11675315	11679833
			Csa3G174040	-	11681712	11690122
			Csa3G174540	-	11692520	11718210
			Csa3G174550	-	11720900	11723395
			Csa3G174560	-	11724933	11727437
			Csa3G174570	+	11757396	11759132
			Csa3G174580	-	11779269	11782891
			Csa3G175080	-	11788056	11791016
			Csa3G175580	-	11804346	11805785
			Csa3G175590	-	11808303	11808948
			Csa3G175600	-	11810564	11811872
			Csa3G175610	-	11813925	11814399
			Csa3G175620	-	11817696	11818526
			Csa3G175630	-	11820012	11830382
			Csa3G175640	-	11832700	11833154
			Csa3G175650	-	11834140	11838257
			Csa3G175660	-	11840329	11841184
			Csa3G175670	-	11841493	11847534
			Csa3G175680	+	11859815	11862950
			Csa3G175690	+	11863276	11865448
			Csa3G175700	+	11873820	11878234
			Csa3G175710	-	11882493	11885939
			Csa3G175720	-	11899032	11901398
			Csa3G175730	+	11903720	11905855
			Csa3G175740	-	11906571	11907581
			Csa3G176240	+	11915213	11916165
			Csa3G176250	+	11925586	11926966
			Csa3G176260	-	11930279	11931192
			Csa3G176270	-	11939427	11941318
			Csa3G176280	-	11941976	11947434
			Csa3G176290	-	11949939	11951599
			Csa3G176300	+	11953023	11962964
			Csa3G176310	+	11964044	11966417
			Csa3G176320	-	11970750	11972369
			Csa3G176330	+	11984004	11985266
			Csa3G176340	-	11987622	11989226
			Csa3G176350	-	11992177	11993205
			Csa3G176850	+	12005253	12014953
			Csa3G176860	-	12017231	12021341
			Csa3G176870	-	12022624	12026188
			Csa3G176880	-	12026230	12027127
			Csa3G177380	+	12033519	12037790
			Csa3G177390	+	12047292	12049037
			Csa3G177400	-	12052721	12053176
			Csa3G177900	-	12060993	12061418
			Csa3G177910	-	12066152	12068971
			Csa3G177920	-	12070103	12073483
			Csa3G177930	+	12070485	12070718
			Csa3G177940	-	12074904	12082998
			Csa3G177950	-	12085848	12087263
			Csa3G177960	+	12091802	12093502
			Csa3G177970	+	12095887	12097714
			Csa3G177980	+	12098309	12100008
			Csa3G177990	+	12103039	12106714
			Csa3G178490	+	12109853	12111634
			Csa3G178500	+	12118187	12120586
			Csa3G178510	+	12123789	12125210
			Csa3G178520	+	12129976	12132636
			Csa3G178530	+	12138415	12138669
			Csa3G178540	-	12141320	12141686
			Csa3G178550	+	12141574	12148027
			Csa3G178560	+	12155244	12158790
			Csa3G178570	+	12165359	12166584
			Csa3G178580	+	12176581	12177439
			Csa3G179080	+	12187588	12188311
			Csa3G179090	+	12188930	12189384
			Csa3G179100	+	12204079	12207738
			Csa3G179110	+	12223931	12225611
			Csa3G179120	+	12232490	12232792
			Csa3G179130	+	12241004	12245048
			Csa3G179140	+	12248070	12250614
			Csa3G179150	-	12256416	12259285
			Csa3G179160	-	12267674	12273057
			Csa3G179170	+	12286297	12288650
			Csa3G179180	-	12290542	12292911
			Csa3G179190	-	12296806	12298588
			Csa3G179200	-	12308838	12309450
			Csa3G180200	+	12324203	12324875
			Csa3G180210	+	12324935	12326583
			Csa3G180220	+	12329147	12331568
			Csa3G180230	+	12333516	12336930
			Csa3G180240	+	12339044	12340053
			Csa3G180250	+	12343444	12346584
			Csa3G180260	-	12347142	12348070
			Csa3G180270	+	12361846	12362238
			Csa3G180280	+	12362560	12366566
			Csa3G180290	+	12368118	12370309
			Csa3G180300	+	12377547	12378211
			Csa3G180310	+	12395726	12397443
			Csa3G180320	-	12414287	12416329
			Csa3G180330	+	12424418	12427251
			Csa3G180340	-	12426118	12431130
			Csa3G180350	-	12436797	12437196
			Csa3G180360	+	12436968	12443631
			Csa3G180370	-	12443778	12446904
			Csa3G180380	+	12449292	12453327
			Csa3G180390	+	12453695	12454323
			Csa3G180400	+	12455774	12459527
			Csa3G180410	-	12463388	12466191
			Csa3G180420	+	12467582	12470652
			Csa3G180430	+	12474695	12480758
			Csa3G180440	-	12484265	12485098
			Csa3G181440	+	12507692	12511627
			Csa3G181940	-	12517569	12519055
			Csa3G181950	-	12521357	12522827
			Csa3G181960	-	12528127	12529551
			Csa3G181970	-	12535239	12536138
			Csa3G181980	+	12537456	12541327
			Csa3G181990	-	12541708	12546169
			Csa3G182000	+	12547796	12552519
			Csa3G182010	-	12551884	12559757
			Csa3G182020	-	12560271	12560762
			Csa3G182030	-	12561499	12563193
			Csa3G182040	+	12566407	12568426
			Csa3G182050	-	12568455	12570818
			Csa3G182060	+	12573835	12576854
			Csa3G182070	-	12578988	12580832
			Csa3G182080	-	12581958	12583875
			Csa3G182090	-	12585679	12586979
			Csa3G182100	+	12590832	12592578
			Csa3G182110	+	12595714	12599597
			Csa3G182120	-	12599808	12601373
			Csa3G182130	-	12602349	12605538
			Csa3G182140	-	12606824	12607458
			Csa3G182150	-	12609162	12610318
			Csa3G182160	+	12625339	12629874
			Csa3G182170	+	12629885	12636476
			Csa3G182180	+	12647464	12650332
			Csa3G182190	+	12650584	12651024
			Csa3G182200	-	12653703	12661766
			Csa3G182210	+	12668144	12673992
			Csa3G182220	+	12674974	12683935
			Csa3G182230	+	12684937	12690568
			Csa3G182240	+	12691600	12693545
			Csa3G182250	-	12699784	12700540
			Csa3G182750	+	12701900	12707528
			Csa3G182760	+	12707767	12715031
			Csa3G182770	-	12716449	12722610
			Csa3G182780	-	12731768	12734020
			Csa3G182790	-	12734118	12735706
			Csa3G183290	-	12751749	12752432
			Csa3G183300	-	12752436	12754578
			Csa3G183310	+	12763786	12764016
			Csa3G183320	+	12764181	12769375
			Csa3G183330	-	12769790	12772218
			Csa3G183340	-	12776201	12777767
			Csa3G183350	-	12778548	12779911
			Csa3G183360	+	12789330	12792704
			Csa3G183370	+	12795244	12796312
			Csa3G183380	-	12799319	12803682
			Csa3G183390	-	12807179	12812309
			Csa3G183890	+	12820451	12823040
			Csa3G183900	+	12826108	12829436
			Csa3G183910	-	12829712	12832640
			Csa3G183920	-	12844086	12846850
			Csa3G183930	-	12858270	12861248
			Csa3G183940	-	12862086	12867076
			Csa3G183950	+	12868900	12872104
			Csa3G183960	-	12872461	12876605
			Csa3G183970	-	12878692	12879458
			Csa3G183980	+	12883721	12889722
			Csa3G183990	-	12892215	12899626
			Csa3G184000	+	12902147	12910851
			Csa3G184010	+	12912026	12914031
			Csa3G184020	+	12916224	12917044
			Csa3G184030	-	12917285	12920778
			Csa3G184040	-	12929329	12937393
			Csa3G184050	+	12938593	12941106
			Csa3G184060	-	12941508	12946289
			Csa3G184070	+	12947735	12949411
			Csa3G184080	+	12951039	12954677
			Csa3G184580	-	12957567	12961277
			Csa3G184590	-	12969242	12970551
			Csa3G185090	+	12982132	12983659
			Csa3G185100	-	12997102	12999771
			Csa3G185110	-	13008241	13019257
			Csa3G185120	-	13030664	13035891
			Csa3G185130	+	13040570	13041970
			Csa3G185140	-	13041406	13045591
			Csa3G185150	-	13049161	13050135
			Csa3G185160	-	13051666	13057887
			Csa3G185660	-	13061801	13063360
			Csa3G185670	-	13071237	13072944
			Csa3G186170	-	13077369	13077980
			Csa3G186670	-	13080349	13081865
			Csa3G186680	-	13085610	13098022
			Csa3G186690	-	13103013	13105202
			Csa3G186700	-	13112285	13114443
			Csa3G186710	-	13114446	13117597
			Csa3G186720	-	13118176	13123325
			Csa3G187220	-	13128427	13132908
			Csa3G187230	-	13142482	13144190
			Csa3G187240	-	13152338	13156575
			Csa3G187250	-	13170893	13174825
			Csa3G187260	-	13178112	13181980
			Csa3G187270	+	13183351	13184439
			Csa3G187280	-	13203703	13205989
			Csa3G187290	+	13206321	13206659
			Csa3G187300	-	13214879	13217944
			Csa3G187310	+	13223455	13227074
			Csa3G187320	+	13228227	13228613
			Csa3G188320	+	13233565	13247129
			Csa3G188330	+	13249434	13251252
			Csa3G188340	-	13265194	13266696
			Csa3G188350	-	13280182	13281543
			Csa3G189850	-	13313827	13321267
			Csa3G189860	-	13322524	13333270
			Csa3G190360	+	13344606	13345600
			Csa3G190370	-	13352312	13352594
			Csa3G190380	-	13354595	13358428
			Csa3G190880	+	13379333	13379578
			Csa3G193880	+	13436530	13436905
			Csa3G194380	+	13448736	13454911
			Csa3G194390	+	13455755	13457528
			Csa3G194400	-	13459113	13460620
			Csa3G194410	+	13465449	13470083
			Csa3G194420	+	13471454	13471700
			Csa3G196420	-	13483828	13485508
			Csa3G197920	+	13509230	13509787
			Csa3G197930	+	13516444	13519970
			Csa3G197940	+	13525809	13528008
			Csa3G197950	-	13528883	13534701
			Csa3G198450	+	13546586	13556816
			Csa3G198460	-	13557680	13558634
			Csa3G198470	-	13561200	13566342
			Csa3G198480	+	13577952	13585068
			Csa3G198490	-	13605948	13608153
			Csa3G198500	+	13630219	13630470
			Csa3G198510	+	13632855	13636008
			Csa3G199010	+	13643435	13646136
			Csa3G199020	-	13646219	13647448
			Csa3G199030	-	13650931	13651883
			Csa3G199040	-	13653360	13655985
			Csa3G199050	-	13662752	13668109
			Csa3G199550	-	13687484	13689155
			Csa3G199560	+	13694124	13694858
			Csa3G199570	-	13696068	13699646
			Csa3G199580	+	13717214	13719175
			Csa3G199590	-	13723861	13724562
			Csa3G199600	+	13732784	13735648
			Csa3G199610	+	13736490	13739842
			Csa3G199620	+	13745002	13749040
			Csa3G199630	+	13758051	13761163
			Csa3G199640	-	13760449	13772776
			Csa3G199650	+	13772402	13772778
			Csa3G199660	-	13785913	13787937
			Csa3G199670	+	13787858	13788112
			Csa3G199680	+	13804923	13805328
			Csa3G200180	+	13810476	13813162
			Csa3G200190	+	13815215	13816230
			Csa3G200200	+	13816573	13826299
			Csa3G200700	+	13836761	13838050
			Csa3G200710	-	13838498	13839931
			Csa3G202210	+	13846084	13846314
			Csa3G202220	-	13857951	13862168
			Csa3G202720	+	13872102	13877765
			Csa3G202730	+	13878808	13879826
			Csa3G202740	-	13883929	13885689
			Csa3G202750	+	13895164	13895801
			Csa3G203250	+	13902780	13903121
			Csa3G203260	+	13903622	13905991
			Csa3G203270	-	13921354	13922989
			Csa3G203770	-	13934510	13934734
			Csa3G203780	-	13943074	13943244
			Csa3G204780	+	13960945	13963009
			Csa3G205280	-	13977403	13982164
			Csa3G205290	+	13983386	13985002
			Csa3G205300	+	13999748	14004575
			Csa3G205310	-	14005579	14007751
			Csa3G206310	-	14019925	14020161
			Csa3G206320	-	14022940	14028561
			Csa3G206330	-	14028721	14029723
			Csa3G207330	+	14041173	14058311
			Csa3G207340	-	14060786	14061947
			Csa3G207350	-	14064849	14074609
			Csa3G207360	-	14075697	14078206
			Csa3G207370	+	14080737	14083204
			Csa3G207380	+	14085516	14088607
			Csa3G207390	-	14096673	14097799
	5	10386730-14107903	Csa5G044000	-	1439763	1440296
			Csa5G044010	-	1447677	1453309
			Csa5G045010	+	1489126	1489430
			Csa5G045020	-	1495842	1499056
			Csa5G046520	+	1518107	1518454
			Csa5G049020	+	1569855	1570499
			Csa5G049520	-	1577026	1578406
			Csa5G049530	-	1595842	1601673
			Csa5G050530	-	1614147	1614388
			Csa5G051030	+	1631689	1635513
			Csa5G051040	+	1652234	1660489
			Csa5G052540	+	1686686	1690968
			Csa5G052550	-	1696024	1697740
			Csa5G052560	-	1714150	1714518
			Csa5G053060	+	1721511	1746184
			Csa5G054060	+	1757914	1758451
			Csa5G054560	+	1761575	1761826
			Csa5G054570	-	1763450	1764880
			Csa5G055570	-	1802010	1802588
			Csa5G056070	-	1813482	1814010
			Csa5G056080	+	1816221	1818581
			Csa5G056090	+	1825839	1827193
			Csa5G056100	+	1836679	1843557
			Csa5G056110	-	1837179	1837526
			Csa5G056610	+	1858943	1864003
			Csa5G056620	+	1864024	1871800
			Csa5G056630	-	1883617	1885068
			Csa5G057130	-	1897301	1897907
			Csa5G057140	-	1905599	1909143
			Csa5G059140	+	1930356	1930631
			Csa5G059150	+	1932571	1933190
			Csa5G060150	+	1999430	1999808
			Csa5G065150	+	2018009	2018507
			Csa5G065650	+	2032862	2033151
			Csa5G065660	+	2035834	2041610
			Csa5G066660	+	2056321	2058333
			Csa5G067160	+	2069331	2069906
			Csa5G067660	+	2093823	2095964
			Csa5G067670	+	2098166	2098768
			Csa5G068170	+	2112989	2113656
			Csa5G068180	+	2121712	2121946
			Csa5G070180	-	2139325	2149354
			Csa5G070680	+	2161439	2163063
			Csa5G072680	+	2197384	2201169
			Csa5G073680	+	2215602	2216120
			Csa5G074680	-	2225553	2231021
			Csa5G074690	+	2233144	2233353
			Csa5G076690	+	2249984	2252557
			Csa5G077190	-	2260106	2264090
			Csa5G077200	-	2289852	2290124
			Csa5G077210	+	2297337	2303772
			Csa5G077220	+	2314220	2315041
			Csa5G077230	+	2315056	2315427
			Csa5G077240	+	2315469	2315835
			Csa5G077740	+	2325389	2327964
			Csa5G077750	+	2342394	2345528
			Csa5G077760	-	2349459	2350273
			Csa5G077770	-	2351670	2351955
			Csa5G077780	-	2352370	2361710
			Csa5G078280	-	2396001	2396618
			Csa5G080780	-	2412432	2416225
			Csa5G080790	-	2426639	2433171
			Csa5G082290	-	2452292	2463197
			Csa5G082300	-	2469700	2470567
			Csa5G082800	-	2506481	2506717
			Csa5G083300	-	2511517	2515328
			Csa5G083800	-	2521356	2522777
			Csa5G083810	+	2540212	2540994
			Csa5G083820	+	2548965	2550156
			Csa5G083830	+	2554880	2557744
			Csa5G083840	-	2561251	2561536
			Csa5G083850	+	2566469	2570571
			Csa5G083860	-	2575414	2582037
			Csa5G090860	-	2599437	2601057
			Csa5G090870	-	2601642	2601914
			Csa5G090880	+	2602244	2602646
			Csa5G090890	+	2603156	2603444
			Csa5G091390	+	2632523	2641193
			Csa5G091890	+	2662961	2664381
			Csa5G091900	+	2667010	2667219
			Csa5G092900	+	2688064	2693036
			Csa5G092910	-	2693816	2695298
			Csa5G092920	-	2696954	2700269
			Csa5G092930	+	2719215	2721335
			Csa5G092940	-	2729742	2733778
			Csa5G092950	+	2736374	2737303
			Csa5G096450	-	2765905	2766171
			Csa5G096460	-	2767976	2771402
			Csa5G097460	+	2778859	2781160
			Csa5G097960	+	2787381	2787660
			Csa5G097970	+	2787703	2788017
			Csa5G097980	+	2789721	2793798
			Csa5G098980	+	2812412	2835704
			Csa5G098990	+	2839939	2840151
			Csa5G099490	-	2852837	2854751
			Csa5G099500	-	2859979	2861634
			Csa5G100000	-	2867110	2868788
			Csa5G106000	+	2888639	2889007
			Csa5G106010	+	2890696	2892342
			Csa5G106020	+	2899664	2903918
			Csa5G106030	+	2905871	2907358
			Csa5G107030	+	2911338	2911736
			Csa5G107040	-	2913356	2913611
			Csa5G107050	+	2913395	2917088
			Csa5G107060	-	2918599	2930437
			Csa5G114060	-	2937806	2942219
			Csa5G114560	+	2949694	2949915
			Csa5G114570	+	2951793	2952908
			Csa5G114580	-	2952869	2955852
			Csa5G114590	-	2959827	2960780
			Csa5G114600	+	2960809	2961104
			Csa5G114610	-	2968700	2969751
			Csa5G114620	-	2970275	2975346
			Csa5G114630	-	2984727	2987108
			Csa5G114640	-	2991300	2993975
			Csa5G114650	-	2996267	2996605
			Csa5G115150	-	3002176	3004240
			Csa5G115160	-	3010416	3015771
			Csa5G115170	-	3018491	3025744
			Csa5G115670	+	3036317	3038398
			Csa5G116170	+	3042307	3042646
			Csa5G118170	-	3050071	3051867
			Csa5G118180	+	3052908	3057818
			Csa5G118190	-	3056057	3060504
			Csa5G118690	+	3067651	3071650
			Csa5G119690	+	3077713	3081181
			Csa5G119700	+	3088259	3090751
			Csa5G125700	+	3108447	3110548
			Csa5G125710	-	3112037	3118070
			Csa5G126710	+	3122630	3123927
			Csa5G126720	+	3127360	3127940
			Csa5G126730	-	3128802	3129608
			Csa5G128230	-	3134832	3136079
			Csa5G128240	+	3140161	3140625
			Csa5G128250	-	3141460	3147043
			Csa5G128260	-	3150462	3153911
			Csa5G128270	+	3157495	3157792
			Csa5G128280	+	3158706	3160449
			Csa5G128780	+	3162233	3164925
			Csa5G129280	+	3171528	3174320
			Csa5G129290	+	3185480	3185884
			Csa5G129300	+	3189174	3191862
			Csa5G129310	-	3193745	3194283
			Csa5G129320	-	3194554	3198964
			Csa5G129340	+	3203711	3206214
			Csa5G135340	+	3212436	3219423
			Csa5G135350	-	3219161	3222855
			Csa5G136350	+	3237731	3238054
			Csa5G136360	-	3238287	3238625
			Csa5G136860	-	3241921	3242212
			Csa5G136870	+	3247308	3247781
			Csa5G136880	+	3252661	3252956
			Csa5G136890	+	3254498	3258018
			Csa5G136900	-	3261417	3263020
			Csa5G137400	+	3269604	3270088
			Csa5G137410	-	3274170	3274844
			Csa5G137420	+	3275718	3276528
			Csa5G137430	+	3282027	3282836
			Csa5G137440	+	3286206	3290494
			Csa5G137450	+	3291816	3293517
			Csa5G137960	+	3318560	3318956
			Csa5G138460	+	3323189	3333825
			Csa5G138470	+	3336355	3339431
			Csa5G138480	+	3340320	3342432
			Csa5G138490	-	3341859	3342371
			Csa5G138500	+	3346511	3346816
			Csa5G138510	+	3346962	3355661
			Csa5G139010	+	3359009	3363953
			Csa5G139020	+	3366607	3368125
			Csa5G139030	-	3368426	3370320
			Csa5G139040	+	3372443	3372739
			Csa5G139050	+	3372796	3378482
			Csa5G139060	+	3380325	3387215
			Csa5G139070	+	3388552	3389200
			Csa5G139080	-	3389444	3394463
			Csa5G139090	+	3396122	3399416
			Csa5G139100	-	3399981	3400856
			Csa5G139110	+	3403125	3404828
			Csa5G139120	-	3404556	3407369
			Csa5G139130	+	3407958	3410196
			Csa5G139140	+	3410434	3414007
			Csa5G139150	+	3415488	3420623
			Csa5G139160	-	3421189	3423571
			Csa5G139170	-	3424011	3425966
			Csa5G139180	-	3428961	3434342
			Csa5G139190	-	3444572	3447130
			Csa5G139200	+	3452002	3453239
			Csa5G139210	+	3453282	3454070
			Csa5G139220	-	3457022	3460174
			Csa5G139230	+	3461086	3461691
			Csa5G139240	-	3462881	3464504
			Csa5G139250	-	3465135	3466477
			Csa5G139260	-	3467401	3471734
			Csa5G139270	-	3473293	3475123
			Csa5G139280	-	3475668	3478760
			Csa5G139290	+	3481459	3484797
			Csa5G139300	+	3485774	3492627
			Csa5G139310	+	3495292	3498005
			Csa5G139320	+	3498054	3498305
			Csa5G139330	-	3499901	3500685
			Csa5G139340	+	3503604	3505109
			Csa5G139350	+	3505169	3507084
			Csa5G139360	+	3509884	3512868
			Csa5G139370	+	3513821	3518087
			Csa5G139380	-	3519544	3521423
			Csa5G139390	-	3522849	3524889
			Csa5G139400	+	3526821	3530953
			Csa5G139410	+	3531141	3534392
			Csa5G139420	+	3534458	3537727
			Csa5G139430	-	3541150	3545583
			Csa5G139440	+	3555900	3559839
			Csa5G139450	+	3568804	3571662
			Csa5G139460	-	3573755	3582099
			Csa5G139470	+	3584497	3585061
			Csa5G139480	-	3585273	3587888
			Csa5G139490	+	3588921	3589599
			Csa5G139500	+	3594152	3598023
			Csa5G139510	-	3598651	3605092
			Csa5G139520	+	3609561	3610614
			Csa5G139530	+	3617391	3620332
			Csa5G139540	+	3625520	3628932
			Csa5G139550	-	3628347	3628556
			Csa5G139560	-	3629773	3638445
			Csa5G139570	-	3640220	3646011
			Csa5G139580	-	3647025	3649441
			Csa5G139590	+	3650739	3653152
			Csa5G139600	-	3654079	3656586
			Csa5G139610	+	3662047	3663050
			Csa5G139620	-	3663927	3669018
			Csa5G139630	-	3671178	3671984
			Csa5G139640	-	3674631	3677809
			Csa5G139650	+	3678537	3680853
			Csa5G139660	-	3681497	3683726
			Csa5G139670	-	3683819	3685497
			Csa5G139680	+	3686753	3688527
			Csa5G139690	+	3688563	3691832
			Csa5G139700	+	3692313	3694912
			Csa5G139710	-	3695998	3700373
			Csa5G139720	+	3701170	3707357
			Csa5G139730	+	3709013	3710042
			Csa5G139740	-	3711563	3712459
			Csa5G139750	+	3713853	3714053
			Csa5G139760	-	3715029	3716187
			Csa5G139770	-	3718639	3719610
			Csa5G139780	+	3723648	3725449
			Csa5G139790	+	3726257	3735139
			Csa5G139800	-	3735569	3736134
			Csa5G139810	-	3739061	3739900
			Csa5G139820	-	3741538	3743740
			Csa5G139830	+	3746993	3747220
			Csa5G139840	+	3747288	3751308
			Csa5G139850	+	3753884	3755625
			Csa5G139860	-	3757909	3762209
			Csa5G139870	+	3777269	3784910
			Csa5G139880	-	3785214	3787279
			Csa5G139890	+	3787515	3790964
			Csa5G139900	+	3796789	3798695
			Csa5G139910	-	3800058	3803692
			Csa5G139920	+	3804925	3807099
			Csa5G139930	-	3809841	3810511
			Csa5G139940	-	3810787	3811272
			Csa5G140440	-	3820323	3825161
			Csa5G140450	-	3827447	3828775
			Csa5G140460	+	3833550	3838438
			Csa5G140470	+	3839357	3840071
			Csa5G140480	-	3840741	3843306
			Csa5G140490	-	3845860	3847362
			Csa5G140500	+	3848771	3850271
			Csa5G140510	+	3850969	3855622
			Csa5G140520	+	3856001	3856260
			Csa5G140530	-	3862701	3864671
			Csa5G141030	+	3878713	3881274
			Csa5G141040	+	3882891	3887732
			Csa5G141050	+	3888837	3892051
			Csa5G141060	-	3894220	3900141
			Csa5G141070	+	3902515	3903966
			Csa5G141080	-	3904986	3909258
			Csa5G141090	-	3909271	3911605
			Csa5G141100	+	3913127	3918596
			Csa5G141110	+	3918903	3922646
			Csa5G141120	-	3923102	3925548
			Csa5G141130	+	3929887	3931510
			Csa5G141140	+	3932916	3933943
			Csa5G141150	-	3934721	3941927
			Csa5G141160	+	3942412	3943699
			Csa5G141170	-	3945692	3948008
			Csa5G141180	+	3948712	3950646
			Csa5G141190	+	3951766	3953737
			Csa5G146190	+	3966872	3971199
			Csa5G146200	+	3973133	3975710
			Csa5G146210	-	3977152	3978933
			Csa5G146230	-	4005091	4011617
			Csa5G146240	-	4013028	4016958
			Csa5G146250	-	4021337	4039350
			Csa5G146260	-	4042053	4042806
			Csa5G146270	+	4047175	4050573
			Csa5G146280	+	4052164	4055614
			Csa5G146290	-	4055760	4056078
			Csa5G146300	+	4057631	4058950
			Csa5G146310	+	4071694	4073010
			Csa5G146320	-	4086376	4089224
			Csa5G146820	+	4094272	4094782
			Csa5G146830	+	4100376	4102059
			Csa5G146840	-	4103162	4106218
			Csa5G146850	-	4107075	4110079
			Csa5G146860	+	4119901	4122179
			Csa5G146870	+	4131033	4133736
			Csa5G146880	+	4134371	4134562
			Csa5G146890	-	4135055	4139042
			Csa5G146900	+	4143223	4149177
			Csa5G146910	+	4153420	4156127
			Csa5G146920	-	4157160	4157599
			Csa5G146930	-	4160721	4161330
			Csa5G146940	+	4164533	4165520
			Csa5G146950	+	4168485	4173114
			Csa5G146960	+	4174692	4178756
			Csa5G146970	-	4179928	4187451
			Csa5G147470	-	4189504	4195728
			Csa5G148470	+	4217757	4219292
			Csa5G148480	-	4230649	4232074
			Csa5G148490	-	4234237	4236361
			Csa5G148500	+	4243389	4246867
			Csa5G148510	+	4253546	4258004
			Csa5G148520	-	4270418	4272870
			Csa5G148530	-	4277550	4281937
			Csa5G148540	-	4283311	4283850
			Csa5G148550	-	4284339	4288136
			Csa5G148560	-	4291893	4295284
			Csa5G148570	+	4298023	4298982
			Csa5G148580	-	4299153	4302352
			Csa5G148590	+	4303031	4305391
			Csa5G148600	+	4306658	4309187
			Csa5G148610	-	4309331	4314393
			Csa5G148620	-	4317250	4320696
			Csa5G148630	-	4322946	4324080
			Csa5G148640	-	4327249	4327938
			Csa5G148650	+	4328927	4331734
			Csa5G148660	-	4334542	4336557
			Csa5G148670	+	4354184	4359375
			Csa5G148680	+	4361769	4362734
			Csa5G148690	-	4362798	4368055
			Csa5G148700	+	4369455	4371850
			Csa5G148710	+	4372727	4375755
			Csa5G148720	-	4376398	4380845
			Csa5G148730	+	4383369	4385715
			Csa5G148740	+	4389925	4392171
			Csa5G148750	+	4393598	4406641
			Csa5G148760	+	4408070	4411618
			Csa5G148770	+	4412831	4414734
			Csa5G148780	-	4414894	4416822
			Csa5G148790	+	4431763	4438129
			Csa5G148800	-	4438312	4440621
			Csa5G148810	-	4443747	4446434
			Csa5G148820	-	4448485	4452865
			Csa5G148830	-	4455460	4457950
			Csa5G149330	+	4469887	4473757
			Csa5G149340	-	4474184	4479678
			Csa5G149840	+	4480418	4491874
			Csa5G149850	+	4493000	4495973
			Csa5G149860	-	4497818	4503720
			Csa5G149870	-	4505269	4507817
			Csa5G149880	-	4518710	4522284
			Csa5G150380	-	4535234	4535917
			Csa5G150390	+	4536997	4543212
			Csa5G150400	-	4543831	4547947
			Csa5G150410	-	4555530	4555795
			Csa5G150420	+	4562885	4564090
			Csa5G150430	+	4565935	4569491
			Csa5G150440	+	4570257	4572900
			Csa5G150450	-	4573187	4574359
			Csa5G150460	-	4576788	4578369
			Csa5G150470	-	4581172	4581684
			Csa5G150970	-	4585240	4590006
			Csa5G150980	-	4591656	4594826
			Csa5G150990	+	4597958	4604450
			Csa5G151000	-	4605810	4608034
			Csa5G151500	+	4612340	4612955
			Csa5G151510	+	4614060	4614911
			Csa5G151520	-	4614453	4615900
			Csa5G151530	-	4619851	4621117
			Csa5G151540	-	4632023	4637396
			Csa5G151550	-	4640152	4643729
			Csa5G151560	-	4668502	4672620
			Csa5G151570	-	4674474	4674668
			Csa5G151580	+	4674523	4681717
			Csa5G151590	+	4693451	4695873
			Csa5G151600	-	4696910	4700822
			Csa5G151610	-	4706206	4708481
			Csa5G151620	+	4710692	4712342
			Csa5G151630	-	4714246	4715981
			Csa5G152130	-	4718927	4719592
			Csa5G152140	-	4722482	4723262
			Csa5G152150	-	4724772	4725447
			Csa5G152160	-	4726605	4727298
			Csa5G152170	-	4732455	4741665
			Csa5G152180	+	4741496	4741801
			Csa5G152190	+	4755252	4766631
			Csa5G152200	+	4769231	4772507
			Csa5G152210	-	4773115	4776665
			Csa5G152220	+	4777707	4781136
			Csa5G152230	+	4782354	4785156
			Csa5G152240	-	4786118	4786963
			Csa5G152250	-	4789406	4790146
			Csa5G152260	-	4793543	4794285
			Csa5G152270	-	4799562	4800185
			Csa5G152290	-	4808160	4808406
			Csa5G152790	+	4819928	4822167
			Csa5G152800	+	4825077	4826839
			Csa5G152810	+	4828954	4833276
			Csa5G152820	+	4834528	4837995
			Csa5G152830	+	4839747	4841360
			Csa5G152840	-	4843414	4844977
			Csa5G152850	+	4849406	4852771
			Csa5G152860	-	4854760	4858291
			Csa5G152870	+	4870321	4872046
			Csa5G152880	-	4873185	4874008
			Csa5G152890	-	4874047	4876444
			Csa5G152900	-	4876453	4877160
			Csa5G152910	+	4888490	4889099
			Csa5G152920	+	4893651	4895415
			Csa5G152930	-	4906547	4914469
			Csa5G152940	+	4915859	4916071
			Csa5G152950	+	4916096	4924114
			Csa5G152960	+	4926388	4929739
			Csa5G152970	+	4935430	4937472
			Csa5G152980	-	4940389	4943529
			Csa5G152990	+	4955978	4964904
			Csa5G153000	+	4965534	4967128
			Csa5G153010	+	4970690	4972441
			Csa5G153020	-	4973319	4975683
			Csa5G153030	-	4980524	4986634
			Csa5G153040	-	4987731	4993651
			Csa5G153050	+	4999744	4999974
			Csa5G153060	+	5000138	5000703
			Csa5G153070	+	5000827	5005570
			Csa5G153080	+	5008128	5011959
			Csa5G153090	-	5012446	5016299
			Csa5G153100	+	5019815	5030007
			Csa5G153110	+	5031139	5037980
			Csa5G153120	-	5038681	5043078
			Csa5G153130	-	5048340	5055074
			Csa5G153140	+	5057389	5057981
			Csa5G153150	+	5058007	5063447
			Csa5G153160	+	5067461	5070534
			Csa5G153170	-	5070846	5078474
			Csa5G153670	+	5085815	5107043
			Csa5G153680	+	5108783	5111740
			Csa5G153690	+	5115663	5120926
			Csa5G154190	-	5120901	5127011
			Csa5G154200	-	5128636	5130929
			Csa5G154210	-	5132774	5138228
			Csa5G154220	+	5143505	5145232
			Csa5G154230	+	5148444	5150920
			Csa5G154730	+	5156457	5156782
			Csa5G154740	+	5158101	5158510
			Csa5G154750	+	5159807	5163511
			Csa5G154760	+	5164804	5168183
			Csa5G154770	-	5169040	5173322
			Csa5G154780	-	5178251	5181718
			Csa5G154790	+	5190323	5191374
			Csa5G154800	+	5197841	5198795
			Csa5G154810	-	5199474	5204704
			Csa5G154820	-	5213583	5213795
			Csa5G154830	+	5216611	5219424
			Csa5G154840	-	5219478	5224205
			Csa5G154850	-	5226062	5232029
			Csa5G154860	+	5232492	5237146
			Csa5G154870	+	5242310	5242678
			Csa5G154880	+	5246135	5246432
			Csa5G154890	-	5246482	5246846
			Csa5G154900	+	5247954	5255278
			Csa5G154910	-	5253584	5257904
			Csa5G155410	-	5259657	5259899
			Csa5G155420	-	5263093	5263335
			Csa5G155430	-	5265480	5265665
			Csa5G155440	-	5267755	5268268
			Csa5G155450	-	5269758	5270788
			Csa5G155460	-	5273090	5273855
			Csa5G155470	+	5276449	5278759
			Csa5G155480	+	5279779	5282215
			Csa5G155490	+	5284173	5284667
			Csa5G155500	+	5288357	5291323
			Csa5G155510	-	5290991	5294557
			Csa5G155520	+	5297904	5302126
			Csa5G155530	-	5303274	5310771
			Csa5G155540	-	5316946	5318594
			Csa5G155550	-	5325855	5328250
			Csa5G155560	+	5334779	5335537
			Csa5G155570	+	5349455	5350370
			Csa5G155580	+	5354614	5357744
			Csa5G155590	+	5360747	5363298
			Csa5G155600	+	5364468	5369554
			Csa5G155610	-	5369956	5373755
			Csa5G156110	+	5392986	5401152
			Csa5G156120	+	5403193	5407144
			Csa5G156130	+	5414968	5417402
			Csa5G156140	-	5419266	5421204
			Csa5G156150	-	5425321	5428901
			Csa5G156160	-	5439392	5447318
			Csa5G156170	+	5455236	5458184
			Csa5G156180	+	5462918	5464846
			Csa5G156190	-	5468015	5471856
			Csa5G156200	+	5479940	5481027
			Csa5G156210	-	5483958	5485700
			Csa5G156220	-	5489366	5492238
			Csa5G241140	-	10438800	10442228
			Csa5G241640	-	10462231	10465412
			Csa5G242140	-	10486324	10486503
			Csa5G242150	+	10490371	10490777
			Csa5G242650	+	10499029	10509426
			Csa5G244150	-	10532284	10535446
			Csa5G247650	-	10558883	10560548
			Csa5G247660	-	10568603	10574015
			Csa5G247670	-	10576144	10576710
			Csa5G255670	+	10614572	10615648
			Csa5G255680	+	10621965	10622358
			Csa5G256680	+	10653315	10660803
			Csa5G256690	+	10665462	10667528
			Csa5G257690	+	10699564	10716809
			Csa5G257700	-	10723119	10723688
			Csa5G258200	-	10733176	10734945
			Csa5G258210	+	10742399	10744265
			Csa5G259710	+	10807037	10810256
			Csa5G259720	+	10814819	10816304
			Csa5G261720	+	10855190	10857736
			Csa5G261730	+	10864381	10866589
			Csa5G262230	-	10908338	10908625
			Csa5G262240	+	10923294	10926643
			Csa5G262250	+	10930765	10947048
			Csa5G262260	+	10965725	10970286
			Csa5G262270	+	10996766	10997441
			Csa5G262770	-	11009862	11011051
			Csa5G263270	+	11031245	11034407
			Csa5G264270	+	11042154	11043382
			Csa5G264280	+	11047554	11057601
			Csa5G264290	-	11074683	11075305
			Csa5G264300	-	11089372	11090180
			Csa5G264800	+	11105742	11105912
			Csa5G265300	-	11117740	11118219
			Csa5G265800	+	11122754	11126306
			Csa5G265810	-	11141529	11143980
			Csa5G265820	+	11144120	11147264
			Csa5G266320	-	11155762	11162372
			Csa5G266820	-	11164033	11168421
			Csa5G266830	+	11177940	11183452
			Csa5G266840	-	11189927	11194702
			Csa5G266850	-	11201129	11209565
			Csa5G266860	-	11211100	11214152
			Csa5G266870	+	11225878	11227388
			Csa5G266880	-	11229989	11230811
			Csa5G266890	+	11239765	11242908
			Csa5G269890	+	11278814	11283569
			Csa5G270390	+	11322580	11322902
			Csa5G270400	-	11329940	11330125
			Csa5G270900	+	11358404	11362764
			Csa5G272400	-	11456116	11470591
			Csa5G272410	-	11486494	11487218
			Csa5G272910	-	11503825	11504220
			Csa5G272920	+	11505791	11512104
			Csa5G272930	+	11512176	11512513
			Csa5G273430	-	11524269	11526783
			Csa5G273440	-	11546662	11554152
			Csa5G273940	+	11564748	11566884
			Csa5G273950	+	11571930	11576585
			Csa5G273960	-	11583617	11583950
			Csa5G276460	+	11663727	11667276
			Csa5G276470	+	11671840	11675974
			Csa5G277970	-	11702333	11703033
			Csa5G283470	-	11737997	11738158
			Csa5G283480	-	11738905	11739108
			Csa5G283490	+	11739779	11742128
			Csa5G283990	-	11747191	11752950
			Csa5G284490	+	11768363	11769132
			Csa5G284500	+	11769916	11771545
			Csa5G284510	+	11771977	11774311
			Csa5G284520	+	11780027	11784236
			Csa5G284530	-	11803095	11803669
			Csa5G285030	+	11811688	11812272
			Csa5G285040	+	11813695	11813916
			Csa5G286040	-	11856574	11857191
			Csa5G286050	+	11889808	11891339
			Csa5G286060	+	11897794	11900504
			Csa5G286070	-	11910175	11912510
			Csa5G286080	+	11916100	11916557
			Csa5G286090	-	11922226	11925866
			Csa5G288090	-	11950264	11950538
			Csa5G289090	-	11961614	11962795
			Csa5G289590	+	12031486	12041792
			Csa5G289600	+	12047183	12049685
			Csa5G289610	-	12058152	12062896
			Csa5G289620	+	12065247	12067599
			Csa5G289630	+	12078655	12079080
			Csa5G289640	-	12085983	12097385
			Csa5G289650	+	12108892	12114274
			Csa5G290150	+	12166515	12168961
			Csa5G290170	-	12208530	12213688
			Csa5G290670	-	12223610	12225380
			Csa5G291670	+	12240788	12241156
			Csa5G291680	+	12242261	12245038
			Csa5G292180	+	12253783	12254340
			Csa5G292190	+	12254374	12256500
			Csa5G292200	+	12256526	12259756
			Csa5G292210	-	12266243	12275629
			Csa5G292220	-	12282845	12296296
			Csa5G292230	+	12302206	12304656
			Csa5G292240	-	12313702	12314536
			Csa5G292250	-	12316841	12321221
			Csa5G292260	-	12322771	12323064
			Csa5G305760	-	12412867	12418398
			Csa5G308760	+	12452031	12462927
			Csa5G308770	+	12464114	12466344
			Csa5G308780	+	12476489	12477104
			Csa5G308790	-	12477586	12478242
			Csa5G308800	-	12483653	12486559
			Csa5G310300	-	12574515	12574780
			Csa5G310310	+	12594609	12600260
			Csa5G310810	+	12618956	12625459
			Csa5G310820	-	12626950	12627305
			Csa5G311820	-	12638617	12641984
			Csa5G312320	+	12648206	12650887
			Csa5G312330	+	12655699	12656868
			Csa5G312340	+	12665270	12668878
			Csa5G312840	+	12671111	12676861
			Csa5G313340	+	12706886	12710760
			Csa5G314340	+	12731888	12735093
			Csa5G314840	-	12744970	12745317
			Csa5G314850	-	12746131	12747483
			Csa5G314860	+	12747832	12751973
			Csa5G315360	-	12770661	12771615
			Csa5G315370	-	12784117	12806542
			Csa5G315380	+	12824176	12827034
			Csa5G315390	-	12827866	12832605
			Csa5G315890	+	12846643	12846892
			Csa5G317890	+	12871079	12873209
			Csa5G318390	+	12917490	12920263
			Csa5G318400	-	12923010	12924817
			Csa5G318410	+	12927952	12928176
			Csa5G319910	-	12953673	12955994
			Csa5G319920	-	12970165	12980787
			Csa5G320420	+	13007088	13007914
			Csa5G320430	+	13008051	13010728
			Csa5G321430	+	13031870	13032460
			Csa5G321440	+	13033699	13033956
			Csa5G321450	-	13034006	13034828
			Csa5G321460	-	13034904	13035316
			Csa5G321470	+	13035563	13037850
			Csa5G321480	-	13038525	13039466
			Csa5G321490	-	13039489	13039818
			Csa5G321500	+	13040440	13041393
			Csa5G322500	+	13059411	13065007
			Csa5G324000	-	13087797	13092276
			Csa5G324010	-	13106182	13106382
			Csa5G325010	+	13116355	13116695
			Csa5G331010	-	13125322	13125720
			Csa5G331020	-	13126347	13126724
			Csa5G331030	+	13143431	13143816
			Csa5G332030	-	13150786	13151511
			Csa5G332530	-	13161882	13162602
			Csa5G333030	-	13167370	13167688
			Csa5G333040	-	13171106	13171724
			Csa5G341040	-	13233859	13236734
			Csa5G345540	+	13274747	13277354
			Csa5G346540	+	13290567	13292305
			Csa5G346550	+	13315700	13323149
			Csa5G347550	-	13339750	13340010
			Csa5G348050	+	13375351	13383497
			Csa5G348060	-	13389805	13390710
			Csa5G348070	-	13391540	13397688
			Csa5G349070	-	13411989	13418155
			Csa5G349570	-	13422841	13423582
			Csa5G349580	-	13423636	13424273
			Csa5G349590	-	13434304	13435118
			Csa5G350590	+	13440610	13441509
			Csa5G351590	+	13474390	13474593
			Csa5G352090	+	13488734	13489920
			Csa5G352590	-	13518917	13526205
[truncated: 35 more rows]
