# Supplementary material for: Selection footprints reflect genomic changes associated with breeding efforts in 56 cucumber inbred lines
Source: Hortic Res. 2019 Nov 15;6:127. doi: 10.1038/s41438-019-0209-4 (PMC6856066; doi:10.1038/s41438-019-0209-4)
Supplement: Supplementary file 6 — GO analisis for selected genes [file 41438_2019_209_MOESM6_ESM.xlsx]

## Sheet: GO analisis for selected genes
Supplementary Table 5 GO analisis for selected genes
GO_acc	term_type	Term	queryitem	querytotal	bgitem	bgtotal	pvalue	FDR	entries
GO:0005488	F	binding	702	1177	5295	10903	2.8e-13	2.6e-10	// Csa3G173010 // Csa2G406630 // Csa1G064670 // Csa1G051730 // Csa5G056620 // Csa1G064140 // Csa1G033230 // Csa1G062350 // Csa3G180230 // Csa5G310810 // Csa5G092940 // Csa1G066560 // Csa1G062920 // Csa2G405050 // Csa3G183350 // Csa2G403160 // Csa1G045650 // Csa1G071150 // Csa1G096640 // Csa5G262770 // Csa2G401310 // Csa5G080790 // Csa5G319920 // Csa5G374720 // Csa5G153670 // Csa1G045790 // Csa1G0…
GO:0008152	P	metabolic process	531	1177	5398	10903	1	1	// Csa5G150420 // Csa3G185670 // Csa2G406630 // Csa1G064670 // Csa1G051730 // Csa5G056620 // Csa1G073640 // Csa1G064140 // Csa5G151630 // Csa1G044830 // Csa3G172380 // Csa1G062350 // Csa5G092940 // Csa3G180330 // Csa1G066560 // Csa1G074970 // Csa2G405050 // Csa2G401430 // Csa2G403160 // Csa5G154200 // Csa1G071150 // Csa1G096640 // Csa5G321460 // Csa5G262770 // Csa2G401310 // Csa5G080790 // Csa5G3…
GO:0003824	F	catalytic activity	497	1177	4958	10903	0.98	1	// Csa5G054570 // Csa3G185670 // Csa2G406630 // Csa1G051730 // Csa5G056620 // Csa1G049450 // Csa1G064140 // Csa5G151630 // Csa1G044830 // Csa3G172380 // Csa1G062350 // Csa5G310810 // Csa3G194390 // Csa5G092940 // Csa5G139650 // Csa3G180330 // Csa1G066560 // Csa5G148480 // Csa2G401430 // Csa5G154200 // Csa1G071150 // Csa1G096640 // Csa5G321460 // Csa5G262770 // Csa2G401310 // Csa5G080790 // Csa1G0…
GO:0009987	P	cellular process	452	1177	4137	10903	0.39	1	// Csa5G150420 // Csa1G064670 // Csa1G051730 // Csa1G049450 // Csa1G064140 // Csa2G408390 // Csa5G265810 // Csa5G139430 // Csa5G092940 // Csa3G180330 // Csa5G148480 // Csa2G403160 // Csa1G071150 // Csa1G096640 // Csa2G401310 // Csa5G080790 // Csa1G046180 // Csa1G057000 // Csa1G045790 // Csa1G086920 // Csa5G139210 // Csa2G404730 // Csa3G197930 // Csa5G146890 // Csa3G182170 // Csa1G051810 // Csa3G2…
GO:0071704	P	organic substance metabolic process	415	1177	4081	10903	0.93	1	// Csa5G150420 // Csa3G185670 // Csa1G064670 // Csa1G051730 // Csa1G064140 // Csa5G151630 // Csa3G172380 // Csa5G092940 // Csa3G180330 // Csa2G403160 // Csa1G071150 // Csa1G096640 // Csa2G401310 // Csa5G080790 // Csa5G374720 // Csa1G057000 // Csa5G148720 // Csa5G139060 // Csa1G086920 // Csa5G139210 // Csa1G045640 // Csa2G404730 // Csa5G139420 // Csa5G146890 // Csa3G182170 // Csa3G205300 // Csa5G1…
GO:0044238	P	primary metabolic process	393	1177	3868	10903	0.93	1	// Csa5G150420 // Csa3G185670 // Csa1G064670 // Csa1G051730 // Csa1G064140 // Csa5G151630 // Csa3G172380 // Csa5G092940 // Csa3G180330 // Csa2G403160 // Csa1G071150 // Csa1G096640 // Csa2G401310 // Csa5G080790 // Csa5G374720 // Csa1G057000 // Csa5G148720 // Csa5G139060 // Csa1G086920 // Csa5G139210 // Csa1G045640 // Csa2G404730 // Csa5G139420 // Csa5G146890 // Csa3G182170 // Csa3G205300 // Csa5G1…
GO:1901363	F	heterocyclic compound binding	356	1177	3004	10903	0.028	0.92	// Csa2G406630 // Csa1G064670 // Csa1G051730 // Csa5G056620 // Csa1G064140 // Csa5G310810 // Csa5G092940 // Csa1G042780 // Csa2G403160 // Csa1G071150 // Csa1G096640 // Csa5G262770 // Csa2G401310 // Csa5G080790 // Csa5G374720 // Csa5G153670 // Csa5G139210 // Csa5G292220 // Csa2G403680 // Csa5G152210 // Csa3G202720 // Csa5G092930 // Csa5G139280 // Csa1G064800 // Csa3G182170 // Csa5G156220 // Csa3G2…
GO:0097159	F	organic cyclic compound binding	356	1177	3004	10903	0.028	0.92	// Csa2G406630 // Csa1G064670 // Csa1G051730 // Csa5G056620 // Csa1G064140 // Csa5G310810 // Csa5G092940 // Csa1G042780 // Csa2G403160 // Csa1G071150 // Csa1G096640 // Csa5G262770 // Csa2G401310 // Csa5G080790 // Csa5G374720 // Csa5G153670 // Csa5G139210 // Csa5G292220 // Csa2G403680 // Csa5G152210 // Csa3G202720 // Csa5G092930 // Csa5G139280 // Csa1G064800 // Csa3G182170 // Csa5G156220 // Csa3G2…
GO:0044237	P	cellular metabolic process	349	1177	3430	10903	0.9	1	// Csa5G150420 // Csa1G064670 // Csa1G051730 // Csa1G064140 // Csa5G092940 // Csa3G180330 // Csa2G403160 // Csa1G071150 // Csa1G096640 // Csa2G401310 // Csa5G080790 // Csa5G374720 // Csa1G057000 // Csa1G086920 // Csa5G139210 // Csa2G404730 // Csa5G146890 // Csa3G182170 // Csa3G205300 // Csa5G315360 // Csa2G386100 // Csa5G151550 // Csa2G401360 // Csa5G139130 // Csa1G077220 // Csa5G153170 // Csa5G1…
GO:0043170	P	macromolecule metabolic process	296	1177	3060	10903	0.99	1	// Csa1G062290 // Csa3G171200 // Csa5G150420 // Csa1G045620 // Csa1G042930 // Csa1G046270 // Csa1G064820 // Csa3G185160 // Csa5G152990 // Csa3G183360 // Csa1G045450 // Csa2G404850 // Csa1G050150 // Csa1G064670 // Csa1G051730 // Csa5G155500 // Csa1G032450 // Csa5G359150 // Csa1G063630 // Csa5G151000 // Csa1G064140 // Csa3G172930 // Csa1G086390 // Csa5G139710 // Csa5G156150 // Csa5G152220 // Csa1G0…
GO:0005515	F	protein binding	274	1177	1798	10903	9.2e-09	4.3e-06	// Csa1G046270 // Csa1G042390 // Csa3G183340 // Csa1G043310 // Csa1G042930 // Csa1G042650 // Csa3G172990 // Csa1G065960 // Csa1G075020 // Csa1G043090 // Csa1G042830 // Csa5G286070 // Csa1G032450 // Csa1G033100 // Csa5G139010 // Csa1G032990 // Csa5G148630 // Csa5G066660 // Csa3G178580 // Csa3G180400 // Csa3G172950 // Csa1G038370 // Csa5G139890 // Csa3G180230 // Csa5G310810 // Csa5G092940 // Csa3G1…
GO:0044260	P	cellular macromolecule metabolic process	266	1177	2747	10903	0.98	1	// Csa1G046270 // Csa3G171200 // Csa5G150420 // Csa1G045620 // Csa1G042930 // Csa5G375770 // Csa1G064820 // Csa3G185160 // Csa2G401340 // Csa1G045450 // Csa2G404850 // Csa1G050150 // Csa1G064670 // Csa1G051730 // Csa1G032450 // Csa5G359150 // Csa1G063630 // Csa5G151000 // Csa1G064140 // Csa3G172930 // Csa1G086390 // Csa5G139710 // Csa5G156150 // Csa5G152220 // Csa3G172970 // Csa5G057140 // Csa5G0…
GO:0044699	P	single-organism process	260	1177	2424	10903	0.56	1	// Csa1G062290 // Csa3G171200 // Csa5G375770 // Csa3G182190 // Csa1G044850 // Csa3G206310 // Csa1G039200 // Csa5G080780 // Csa2G406630 // Csa1G031720 // Csa5G106010 // Csa1G039160 // Csa5G139010 // Csa3G174040 // Csa3G183380 // Csa3G179110 // Csa1G044830 // Csa1G071260 // Csa5G265810 // Csa5G139710 // Csa3G180330 // Csa1G044930 // Csa1G051840 // Csa1G051630 // Csa3G179180 // Csa1G057010 // Csa3G1…
GO:0036094	F	small molecule binding	201	1177	1458	10903	0.00037	0.034	// Csa1G046270 // Csa3G171200 // Csa1G042930 // Csa5G154210 // Csa1G064820 // Csa1G045450 // Csa2G404850 // Csa2G404910 // Csa5G139280 // Csa1G051730 // Csa5G056620 // Csa5G151000 // Csa5G292210 // Csa1G086390 // Csa1G063530 // Csa3G172950 // Csa5G152220 // Csa5G310810 // Csa5G092940 // Csa5G266890 // Csa1G031810 // Csa5G139090 // Csa1G039190 // Csa1G042730 // Csa5G051030 // Csa1G046910 // Csa1G0…
GO:0000166	F	nucleotide binding	199	1177	1440	10903	0.00035	0.034	// Csa1G046270 // Csa3G171200 // Csa1G042930 // Csa5G154210 // Csa1G064820 // Csa1G045450 // Csa2G404850 // Csa2G404910 // Csa5G139280 // Csa1G051730 // Csa5G056620 // Csa5G151000 // Csa5G292210 // Csa1G086390 // Csa1G063530 // Csa3G172950 // Csa5G152220 // Csa5G310810 // Csa5G092940 // Csa5G266890 // Csa1G031810 // Csa5G139090 // Csa1G039190 // Csa1G042730 // Csa5G051030 // Csa1G046910 // Csa1G0…
GO:1901265	F	nucleoside phosphate binding	199	1177	1440	10903	0.00035	0.034	// Csa1G046270 // Csa3G171200 // Csa1G042930 // Csa5G154210 // Csa1G064820 // Csa1G045450 // Csa2G404850 // Csa2G404910 // Csa5G139280 // Csa1G051730 // Csa5G056620 // Csa5G151000 // Csa5G292210 // Csa1G086390 // Csa1G063530 // Csa3G172950 // Csa5G152220 // Csa5G310810 // Csa5G092940 // Csa5G266890 // Csa1G031810 // Csa5G139090 // Csa1G039190 // Csa1G042730 // Csa5G051030 // Csa1G046910 // Csa1G0…
GO:0006807	P	nitrogen compound metabolic process	198	1177	1968	10903	0.86	1	// Csa5G153130 // Csa5G150420 // Csa5G321430 // Csa3G185160 // Csa5G080780 // Csa1G064670 // Csa1G057010 // Csa1G032450 // Csa1G039160 // Csa1G063630 // Csa1G046170 // Csa1G064140 // Csa3G172930 // Csa5G156150 // Csa5G152220 // Csa3G172970 // Csa1G050040 // Csa3G180330 // Csa1G045840 // Csa5G139630 // Csa1G073760 // Csa5G289610 // Csa3G171210 // Csa2G403160 // Csa1G042640 // Csa1G095010 // Csa5G1…
GO:0009058	P	biosynthetic process	187	1177	1781	10903	0.67	1	// Csa5G150420 // Csa5G321430 // Csa3G185160 // Csa3G206310 // Csa3G177920 // Csa5G080780 // Csa1G064670 // Csa1G057010 // Csa1G032450 // Csa1G039160 // Csa3G174040 // Csa3G172930 // Csa5G139710 // Csa5G156150 // Csa1G031750 // Csa3G180330 // Csa1G044930 // Csa1G051630 // Csa5G139630 // Csa3G178500 // Csa1G038340 // Csa2G403160 // Csa1G095010 // Csa5G141060 // Csa2G401490 // Csa3G205310 // Csa2G4…
GO:0016740	F	transferase activity	179	1177	1858	10903	0.95	1	// Csa1G046270 // Csa3G171200 // Csa1G042930 // Csa5G375770 // Csa1G064820 // Csa3G185160 // Csa3G206310 // Csa1G045450 // Csa2G404850 // Csa2G404910 // Csa1G050210 // Csa5G262270 // Csa5G146240 // Csa1G051730 // Csa1G032450 // Csa5G151000 // Csa1G046170 // Csa1G086390 // Csa5G139710 // Csa3G181440 // Csa5G057140 // Csa5G092940 // Csa5G139090 // Csa5G149860 // Csa1G045840 // Csa3G178500 // Csa1G0…
GO:0034641	P	cellular nitrogen compound metabolic process	178	1177	1827	10903	0.93	1	// Csa5G150420 // Csa3G185160 // Csa5G080780 // Csa1G064670 // Csa1G057010 // Csa1G032450 // Csa1G039160 // Csa1G063630 // Csa1G046170 // Csa1G064140 // Csa3G172930 // Csa5G156150 // Csa5G152220 // Csa3G172970 // Csa1G050040 // Csa1G039960 // Csa1G045840 // Csa5G139630 // Csa1G073760 // Csa5G289610 // Csa3G171210 // Csa2G403160 // Csa1G042640 // Csa1G095010 // Csa5G141060 // Csa2G401490 // Csa2G4…
GO:0044249	P	cellular biosynthetic process	177	1177	1672	10903	0.62	1	// Csa5G150420 // Csa5G321430 // Csa1G051630 // Csa3G206310 // Csa5G080780 // Csa1G064670 // Csa1G057010 // Csa1G032450 // Csa1G039160 // Csa1G046170 // Csa3G172930 // Csa5G139710 // Csa5G156150 // Csa1G031750 // Csa3G180330 // Csa1G044930 // Csa5G139630 // Csa3G178500 // Csa1G038340 // Csa2G403160 // Csa1G095010 // Csa5G141060 // Csa2G401490 // Csa3G205310 // Csa2G401310 // Csa1G049460 // Csa5G3…
GO:0044710	P	single-organism metabolic process	175	1177	1636	10903	0.56	1	// Csa1G062290 // Csa3G182190 // Csa1G044850 // Csa3G206310 // Csa5G080780 // Csa2G406630 // Csa1G057010 // Csa5G106010 // Csa1G039160 // Csa1G073640 // Csa3G174040 // Csa3G183380 // Csa3G179110 // Csa1G044830 // Csa1G062350 // Csa5G139710 // Csa3G180330 // Csa1G044930 // Csa1G051840 // Csa1G051630 // Csa3G179180 // Csa3G178500 // Csa1G047450 // Csa3G171210 // Csa3G173020 // Csa5G154200 // Csa1G0…
GO:1901576	P	organic substance biosynthetic process	175	1177	1698	10903	0.75	1	// Csa5G150420 // Csa5G321430 // Csa1G051630 // Csa3G206310 // Csa5G080780 // Csa1G064670 // Csa1G057010 // Csa1G032450 // Csa1G039160 // Csa3G174040 // Csa3G172930 // Csa5G139710 // Csa5G156150 // Csa1G031750 // Csa3G180330 // Csa1G044930 // Csa5G139630 // Csa3G178500 // Csa1G038340 // Csa2G403160 // Csa1G095010 // Csa5G141060 // Csa2G401490 // Csa3G205310 // Csa2G401310 // Csa1G049460 // Csa5G3…
GO:0019538	P	protein metabolic process	174	1177	1763	10903	0.9	1	// Csa1G062290 // Csa3G171200 // Csa5G155500 // Csa1G042930 // Csa1G046270 // Csa1G064820 // Csa3G185160 // Csa5G152990 // Csa1G045450 // Csa2G404850 // Csa1G050150 // Csa1G051730 // Csa3G188350 // Csa1G042360 // Csa5G151000 // Csa1G086390 // Csa5G139710 // Csa3G181440 // Csa5G375770 // Csa5G128260 // Csa5G092940 // Csa5G139090 // Csa1G050160 // Csa1G042730 // Csa5G051030 // Csa1G046910 // Csa3G1…
GO:0032553	F	ribonucleotide binding	172	1177	1247	10903	0.001	0.061	// Csa1G046270 // Csa3G171200 // Csa1G042930 // Csa1G042650 // Csa1G064820 // Csa1G045450 // Csa2G404850 // Csa2G404910 // Csa5G139280 // Csa1G051730 // Csa5G151000 // Csa5G292210 // Csa1G086390 // Csa3G172950 // Csa5G152220 // Csa5G310810 // Csa5G092940 // Csa5G266890 // Csa5G139090 // Csa5G149860 // Csa1G042730 // Csa5G051030 // Csa1G046910 // Csa1G064740 // Csa1G071150 // Csa1G096640 // Csa2G3…
GO:0097367	F	carbohydrate derivative binding	172	1177	1263	10903	0.0017	0.087	// Csa1G046270 // Csa3G171200 // Csa1G042930 // Csa1G042650 // Csa1G064820 // Csa1G045450 // Csa2G404850 // Csa2G404910 // Csa5G139280 // Csa1G051730 // Csa5G151000 // Csa5G292210 // Csa1G086390 // Csa3G172950 // Csa5G152220 // Csa5G310810 // Csa5G092940 // Csa5G266890 // Csa5G139090 // Csa5G149860 // Csa1G042730 // Csa5G051030 // Csa1G046910 // Csa1G064740 // Csa1G071150 // Csa1G096640 // Csa2G3…
GO:0017076	F	purine nucleotide binding	171	1177	1242	10903	0.0011	0.061	// Csa1G046270 // Csa3G171200 // Csa1G042930 // Csa1G042650 // Csa1G064820 // Csa1G045450 // Csa2G404850 // Csa2G404910 // Csa5G139280 // Csa1G051730 // Csa5G151000 // Csa5G292210 // Csa1G086390 // Csa3G172950 // Csa5G152220 // Csa5G310810 // Csa5G092940 // Csa5G266890 // Csa5G139090 // Csa5G149860 // Csa1G042730 // Csa5G051030 // Csa1G046910 // Csa1G064740 // Csa1G071150 // Csa1G096640 // Csa2G3…
GO:0032555	F	purine ribonucleotide binding	171	1177	1235	10903	0.00089	0.061	// Csa1G046270 // Csa3G171200 // Csa1G042930 // Csa1G042650 // Csa1G064820 // Csa1G045450 // Csa2G404850 // Csa2G404910 // Csa5G139280 // Csa1G051730 // Csa5G151000 // Csa5G292210 // Csa1G086390 // Csa3G172950 // Csa5G152220 // Csa5G310810 // Csa5G092940 // Csa5G266890 // Csa5G139090 // Csa5G149860 // Csa1G042730 // Csa5G051030 // Csa1G046910 // Csa1G064740 // Csa1G071150 // Csa1G096640 // Csa2G3…
GO:0001883	F	purine nucleoside binding	171	1177	1235	10903	0.00089	0.061	// Csa1G046270 // Csa3G171200 // Csa1G042930 // Csa1G042650 // Csa1G064820 // Csa1G045450 // Csa2G404850 // Csa2G404910 // Csa5G139280 // Csa1G051730 // Csa5G151000 // Csa5G292210 // Csa1G086390 // Csa3G172950 // Csa5G152220 // Csa5G310810 // Csa5G092940 // Csa5G266890 // Csa5G139090 // Csa5G149860 // Csa1G042730 // Csa5G051030 // Csa1G046910 // Csa1G064740 // Csa1G071150 // Csa1G096640 // Csa2G3…
GO:0001882	F	nucleoside binding	171	1177	1241	10903	0.0011	0.061	// Csa1G046270 // Csa3G171200 // Csa1G042930 // Csa1G042650 // Csa1G064820 // Csa1G045450 // Csa2G404850 // Csa2G404910 // Csa5G139280 // Csa1G051730 // Csa5G151000 // Csa5G292210 // Csa1G086390 // Csa3G172950 // Csa5G152220 // Csa5G310810 // Csa5G092940 // Csa5G266890 // Csa5G139090 // Csa5G149860 // Csa1G042730 // Csa5G051030 // Csa1G046910 // Csa1G064740 // Csa1G071150 // Csa1G096640 // Csa2G3…
GO:0032549	F	ribonucleoside binding	171	1177	1240	10903	0.0011	0.061	// Csa1G046270 // Csa3G171200 // Csa1G042930 // Csa1G042650 // Csa1G064820 // Csa1G045450 // Csa2G404850 // Csa2G404910 // Csa5G139280 // Csa1G051730 // Csa5G151000 // Csa5G292210 // Csa1G086390 // Csa3G172950 // Csa5G152220 // Csa5G310810 // Csa5G092940 // Csa5G266890 // Csa5G139090 // Csa5G149860 // Csa1G042730 // Csa5G051030 // Csa1G046910 // Csa1G064740 // Csa1G071150 // Csa1G096640 // Csa2G3…
GO:0032550	F	purine ribonucleoside binding	171	1177	1235	10903	0.00089	0.061	// Csa1G046270 // Csa3G171200 // Csa1G042930 // Csa1G042650 // Csa1G064820 // Csa1G045450 // Csa2G404850 // Csa2G404910 // Csa5G139280 // Csa1G051730 // Csa5G151000 // Csa5G292210 // Csa1G086390 // Csa3G172950 // Csa5G152220 // Csa5G310810 // Csa5G092940 // Csa5G266890 // Csa5G139090 // Csa5G149860 // Csa1G042730 // Csa5G051030 // Csa1G046910 // Csa1G064740 // Csa1G071150 // Csa1G096640 // Csa2G3…
GO:0035639	F	purine ribonucleoside triphosphate binding	168	1177	1177	10903	0.00028	0.034	// Csa1G046270 // Csa3G171200 // Csa1G042930 // Csa1G042650 // Csa1G064820 // Csa1G045450 // Csa2G404850 // Csa2G404910 // Csa5G139280 // Csa1G051730 // Csa5G151000 // Csa5G292210 // Csa1G086390 // Csa3G172950 // Csa5G152220 // Csa5G310810 // Csa5G092940 // Csa5G139090 // Csa5G149860 // Csa1G042730 // Csa5G051030 // Csa1G046910 // Csa1G064740 // Csa1G071150 // Csa1G096640 // Csa2G395190 // Csa2G4…
GO:0003676	F	nucleic acid binding	167	1177	1388	10903	0.086	1	// Csa1G042780 // Csa3G183360 // Csa3G180430 // Csa1G064670 // Csa1G063630 // Csa1G064140 // Csa3G172930 // Csa3G178580 // Csa5G156150 // Csa5G152220 // Csa3G168940 // Csa1G045550 // Csa1G043000 // Csa1G031810 // Csa1G039190 // Csa2G402050 // Csa5G154850 // Csa2G403160 // Csa1G042640 // Csa1G095010 // Csa1G084270 // Csa5G148790 // Csa2G395190 // Csa5G374720 // Csa5G153670 // Csa5G315370 // Csa5G1…
GO:0044763	P	single-organism cellular process	162	1177	1277	10903	0.023	1	// Csa1G071140 // Csa3G171200 // Csa5G375770 // Csa1G051630 // Csa3G206310 // Csa1G039200 // Csa5G080780 // Csa1G071210 // Csa5G106010 // Csa1G039160 // Csa5G139010 // Csa1G046170 // Csa5G139710 // Csa1G046850 // Csa1G071260 // Csa5G265810 // Csa3G180330 // Csa1G044930 // Csa1G057010 // Csa3G178500 // Csa3G182120 // Csa3G171210 // Csa1G050380 // Csa1G071150 // Csa3G205310 // Csa1G071190 // Csa2G4…
GO:0032559	F	adenyl ribonucleotide binding	161	1177	1078	10903	5.2e-05	0.011	// Csa1G046270 // Csa3G171200 // Csa1G042930 // Csa1G042650 // Csa1G064820 // Csa1G045450 // Csa2G404850 // Csa2G404910 // Csa5G139280 // Csa1G051730 // Csa5G151000 // Csa5G292210 // Csa1G086390 // Csa3G172950 // Csa5G152220 // Csa5G310810 // Csa5G092940 // Csa5G266890 // Csa5G139090 // Csa5G149860 // Csa1G042730 // Csa5G051030 // Csa1G046910 // Csa1G064740 // Csa1G071150 // Csa1G096640 // Csa2G3…
GO:0030554	F	adenyl nucleotide binding	161	1177	1081	10903	5.9e-05	0.011	// Csa1G046270 // Csa3G171200 // Csa1G042930 // Csa1G042650 // Csa1G064820 // Csa1G045450 // Csa2G404850 // Csa2G404910 // Csa5G139280 // Csa1G051730 // Csa5G151000 // Csa5G292210 // Csa1G086390 // Csa3G172950 // Csa5G152220 // Csa5G310810 // Csa5G092940 // Csa5G266890 // Csa5G139090 // Csa5G149860 // Csa1G042730 // Csa5G051030 // Csa1G046910 // Csa1G064740 // Csa1G071150 // Csa1G096640 // Csa2G3…
GO:0005524	F	ATP binding	158	1177	1020	10903	1.1e-05	0.0035	// Csa1G046270 // Csa3G171200 // Csa1G042930 // Csa1G042650 // Csa1G064820 // Csa1G045450 // Csa2G404850 // Csa2G404910 // Csa5G139280 // Csa1G051730 // Csa5G151000 // Csa5G292210 // Csa1G086390 // Csa3G172950 // Csa5G152220 // Csa5G310810 // Csa5G092940 // Csa5G139090 // Csa5G149860 // Csa1G042730 // Csa5G051030 // Csa1G046910 // Csa1G064740 // Csa1G071150 // Csa1G045660 // Csa1G096640 // Csa2G3…
GO:0043167	F	ion binding	152	1177	1274	10903	0.12	1	// Csa1G044860 // Csa5G154210 // Csa2G401300 // Csa5G152990 // Csa2G404980 // Csa1G031720 // Csa1G032450 // Csa1G062880 // Csa3G179110 // Csa1G033230 // Csa1G084330 // Csa1G062350 // Csa5G310810 // Csa5G308760 // Csa1G066560 // Csa1G073760 // Csa2G405050 // Csa1G039050 // Csa3G171210 // Csa3G185660 // Csa5G152960 // Csa5G375760 // Csa5G273950 // Csa5G152190 // Csa1G050050 // Csa2G401310 // Csa1G0…
GO:1901360	P	organic cyclic compound metabolic process	148	1177	1516	10903	0.9	1	// Csa5G150420 // Csa3G185160 // Csa5G080780 // Csa1G064670 // Csa1G057010 // Csa1G032450 // Csa1G039160 // Csa1G063630 // Csa3G174040 // Csa1G064140 // Csa3G172930 // Csa5G156150 // Csa5G152220 // Csa3G172970 // Csa1G050040 // Csa1G039960 // Csa1G045840 // Csa5G139630 // Csa1G073760 // Csa5G289610 // Csa3G171210 // Csa2G403160 // Csa1G042640 // Csa1G095010 // Csa2G401490 // Csa2G401310 // Csa5G0…
GO:0044267	P	cellular protein metabolic process	146	1177	1471	10903	0.86	1	// Csa1G046270 // Csa3G171200 // Csa1G042930 // Csa5G375770 // Csa1G064820 // Csa3G185160 // Csa2G401340 // Csa1G045450 // Csa2G404850 // Csa1G050150 // Csa1G051730 // Csa5G359150 // Csa5G151000 // Csa1G086390 // Csa5G139710 // Csa3G181440 // Csa5G128260 // Csa5G092940 // Csa5G139090 // Csa1G042730 // Csa5G051030 // Csa1G046910 // Csa3G185660 // Csa1G071150 // Csa1G096640 // Csa3G205310 // Csa1G0…
GO:0046483	P	heterocycle metabolic process	145	1177	1477	10903	0.89	1	// Csa5G150420 // Csa3G185160 // Csa5G080780 // Csa1G064670 // Csa1G057010 // Csa1G032450 // Csa1G039160 // Csa1G063630 // Csa1G046170 // Csa1G064140 // Csa3G172930 // Csa5G156150 // Csa5G152220 // Csa3G172970 // Csa1G050040 // Csa1G039960 // Csa1G045840 // Csa5G139630 // Csa1G073760 // Csa5G289610 // Csa3G171210 // Csa2G403160 // Csa1G042640 // Csa1G095010 // Csa2G401490 // Csa2G401310 // Csa5G0…
GO:0006725	P	cellular aromatic compound metabolic process	145	1177	1482	10903	0.9	1	// Csa5G150420 // Csa3G185160 // Csa5G080780 // Csa1G064670 // Csa1G057010 // Csa1G032450 // Csa1G039160 // Csa1G063630 // Csa1G046170 // Csa1G064140 // Csa3G172930 // Csa5G156150 // Csa5G152220 // Csa3G172970 // Csa1G050040 // Csa1G039960 // Csa1G045840 // Csa5G139630 // Csa5G289610 // Csa3G171210 // Csa2G403160 // Csa1G042640 // Csa1G095010 // Csa2G401490 // Csa2G401310 // Csa5G080790 // Csa1G0…
GO:0044464	C	cell part	145	1177	1626	10903	0.99	1	// Csa1G042420 // Csa5G139910 // Csa1G039200 // Csa5G080780 // Csa1G032450 // Csa1G039160 // Csa1G049450 // Csa5G156150 // Csa5G152220 // Csa5G057140 // Csa5G139650 // Csa1G031810 // Csa1G045840 // Csa3G182120 // Csa1G042970 // Csa5G264290 // Csa3G185660 // Csa1G042640 // Csa5G141060 // Csa5G082290 // Csa2G401490 // Csa1G042790 // Csa1G049460 // Csa1G057000 // Csa5G153160 // Csa1G045790 // Csa1G0…
GO:0005623	C	cell	145	1177	1626	10903	0.99	1	// Csa1G042420 // Csa5G139910 // Csa1G039200 // Csa5G080780 // Csa1G032450 // Csa1G039160 // Csa1G049450 // Csa5G156150 // Csa5G152220 // Csa5G057140 // Csa5G139650 // Csa1G031810 // Csa1G045840 // Csa3G182120 // Csa1G042970 // Csa5G264290 // Csa3G185660 // Csa1G042640 // Csa5G141060 // Csa5G082290 // Csa2G401490 // Csa1G042790 // Csa1G049460 // Csa1G057000 // Csa5G153160 // Csa1G045790 // Csa1G0…
GO:0016787	F	hydrolase activity	142	1177	1543	10903	0.98	1	// Csa1G062290 // Csa5G155500 // Csa5G154210 // Csa1G056930 // Csa1G051630 // Csa1G076600 // Csa3G185670 // Csa5G152990 // Csa1G050500 // Csa1G057010 // Csa5G146320 // Csa3G188350 // Csa1G039160 // Csa1G049450 // Csa3G180410 // Csa5G292210 // Csa5G151630 // Csa1G042220 // Csa3G172380 // Csa5G310810 // Csa5G057140 // Csa5G139420 // Csa1G050040 // Csa5G139650 // Csa1G050160 // Csa1G073760 // Csa5G2…
GO:0043169	F	cation binding	139	1177	1203	10903	0.22	1	// Csa1G044860 // Csa5G154210 // Csa2G401300 // Csa5G152990 // Csa2G404980 // Csa1G031720 // Csa1G032450 // Csa1G062880 // Csa3G179110 // Csa1G033230 // Csa1G084330 // Csa1G062350 // Csa5G310810 // Csa5G308760 // Csa1G066560 // Csa1G073760 // Csa1G039050 // Csa3G171210 // Csa3G185660 // Csa5G152960 // Csa5G375760 // Csa5G273950 // Csa5G152190 // Csa1G050050 // Csa2G401310 // Csa1G049460 // Csa5G3…
GO:0006139	P	nucleobase-containing compound metabolic process	138	1177	1410	10903	0.89	1	// Csa5G150420 // Csa3G185160 // Csa5G080780 // Csa1G064670 // Csa1G057010 // Csa1G032450 // Csa1G039160 // Csa1G063630 // Csa1G064140 // Csa3G172930 // Csa5G156150 // Csa5G152220 // Csa3G172970 // Csa1G050040 // Csa1G039960 // Csa1G045840 // Csa5G139630 // Csa5G289610 // Csa3G171210 // Csa2G403160 // Csa1G042640 // Csa1G095010 // Csa2G401490 // Csa2G401310 // Csa5G080790 // Csa1G049460 // Csa1G0…
GO:0046872	F	metal ion binding	138	1177	1197	10903	0.23	1	// Csa1G033260 // Csa5G154210 // Csa2G401300 // Csa5G152990 // Csa2G404980 // Csa1G031720 // Csa1G032450 // Csa1G062880 // Csa3G179110 // Csa1G033230 // Csa1G084330 // Csa1G062350 // Csa5G310810 // Csa5G308760 // Csa1G066560 // Csa1G073760 // Csa1G039050 // Csa3G171210 // Csa3G185660 // Csa5G152960 // Csa5G375760 // Csa5G273950 // Csa5G152190 // Csa1G050050 // Csa2G401310 // Csa1G049460 // Csa5G3…
GO:0044271	P	cellular nitrogen compound biosynthetic process	137	1177	1338	10903	0.75	1	// Csa5G150420 // Csa5G156170 // Csa5G080780 // Csa1G064670 // Csa1G057010 // Csa1G032450 // Csa1G039160 // Csa1G046170 // Csa3G172930 // Csa5G156150 // Csa1G031750 // Csa1G039960 // Csa5G139630 // Csa1G038340 // Csa2G403160 // Csa1G095010 // Csa5G141060 // Csa2G401490 // Csa2G401310 // Csa1G049460 // Csa5G374720 // Csa1G057000 // Csa5G315370 // Csa5G262270 // Csa1G045550 // Csa5G139210 // Csa5G1…
GO:0016020	C	membrane	135	1177	1430	10903	0.95	1	// Csa1G042420 // Csa5G155500 // Csa5G154210 // Csa3G206310 // Csa3G199640 // Csa5G137440 // Csa1G039160 // Csa3G180410 // Csa5G292210 // Csa5G139710 // Csa3G198470 // Csa5G310810 // Csa3G178500 // Csa3G180310 // Csa3G187300 // Csa1G056920 // Csa3G205310 // Csa1G085890 // Csa5G148830 // Csa1G044820 // Csa5G139860 // Csa3G178490 // Csa5G292220 // Csa1G041570 // Csa5G373710 // Csa3G184070 // Csa1G0…
GO:0010467	P	gene expression	134	1177	1385	10903	0.91	1	// Csa5G150420 // Csa3G185160 // Csa5G080780 // Csa1G064670 // Csa1G032450 // Csa3G172930 // Csa5G156150 // Csa1G031750 // Csa1G039960 // Csa1G045840 // Csa5G139630 // Csa1G038340 // Csa2G403160 // Csa1G095010 // Csa5G141060 // Csa2G401490 // Csa1G049460 // Csa5G374720 // Csa1G057000 // Csa5G315370 // Csa1G045550 // Csa5G139210 // Csa5G139110 // Csa5G156170 // Csa2G401420 // Csa5G146890 // Csa5G1…
GO:0005622	C	intracellular	134	1177	1519	10903	0.99	1	// Csa1G042420 // Csa5G139910 // Csa1G039200 // Csa5G080780 // Csa1G032450 // Csa1G039160 // Csa5G156150 // Csa5G152220 // Csa5G139650 // Csa1G031810 // Csa1G045840 // Csa3G182120 // Csa1G042970 // Csa3G185660 // Csa1G042640 // Csa5G141060 // Csa5G082290 // Csa2G401490 // Csa1G042790 // Csa1G049460 // Csa1G057000 // Csa5G315370 // Csa1G045790 // Csa1G086920 // Csa5G139110 // Csa3G184070 // Csa1G0…
GO:0034645	P	cellular macromolecule biosynthetic process	132	1177	1352	10903	0.89	1	// Csa5G150420 // Csa5G156170 // Csa3G206310 // Csa5G080780 // Csa1G064670 // Csa1G032450 // Csa3G172930 // Csa5G139710 // Csa5G156150 // Csa1G031750 // Csa1G039960 // Csa1G044930 // Csa5G139630 // Csa1G038340 // Csa2G403160 // Csa1G095010 // Csa5G141060 // Csa2G401490 // Csa3G205310 // Csa1G049460 // Csa5G374720 // Csa1G057000 // Csa5G315370 // Csa1G045550 // Csa5G139210 // Csa5G139110 // Csa2G4…
GO:0009059	P	macromolecule biosynthetic process	132	1177	1353	10903	0.89	1	// Csa5G150420 // Csa5G156170 // Csa3G206310 // Csa5G080780 // Csa1G064670 // Csa1G032450 // Csa3G172930 // Csa5G139710 // Csa5G156150 // Csa1G031750 // Csa1G039960 // Csa1G044930 // Csa5G139630 // Csa1G038340 // Csa2G403160 // Csa1G095010 // Csa5G141060 // Csa2G401490 // Csa3G205310 // Csa1G049460 // Csa5G374720 // Csa1G057000 // Csa5G315370 // Csa1G045550 // Csa5G139210 // Csa5G139110 // Csa2G4…
GO:0044424	C	intracellular part	130	1177	1463	10903	0.99	1	// Csa1G042420 // Csa5G139910 // Csa1G039200 // Csa5G080780 // Csa1G032450 // Csa1G039160 // Csa5G156150 // Csa5G152220 // Csa5G139650 // Csa1G031810 // Csa1G045840 // Csa3G182120 // Csa1G042970 // Csa3G185660 // Csa1G042640 // Csa5G141060 // Csa5G082290 // Csa2G401490 // Csa1G042790 // Csa1G049460 // Csa1G057000 // Csa5G315370 // Csa1G045790 // Csa1G086920 // Csa5G139110 // Csa3G184070 // Csa1G0…
GO:0090304	P	nucleic acid metabolic process	116	1177	1262	10903	0.97	1	// Csa5G150420 // Csa3G185160 // Csa5G080780 // Csa1G064670 // Csa1G032450 // Csa1G063630 // Csa1G064140 // Csa3G172930 // Csa5G156150 // Csa5G152220 // Csa3G172970 // Csa1G050040 // Csa1G039960 // Csa1G045840 // Csa5G139630 // Csa1G038340 // Csa2G403160 // Csa1G042640 // Csa1G095010 // Csa2G401490 // Csa5G080790 // Csa1G049460 // Csa5G374720 // Csa5G315370 // Csa1G045550 // Csa5G139210 // Csa1G0…
GO:0043412	P	macromolecule modification	114	1177	1075	10903	0.59	1	// Csa1G046270 // Csa3G171200 // Csa1G042930 // Csa5G375770 // Csa1G064820 // Csa3G185160 // Csa3G206310 // Csa1G045450 // Csa2G404850 // Csa2G404910 // Csa1G051730 // Csa1G063630 // Csa5G151000 // Csa1G064140 // Csa1G086390 // Csa5G139710 // Csa3G181440 // Csa5G128260 // Csa5G092940 // Csa5G139090 // Csa1G042730 // Csa5G051030 // Csa1G046910 // Csa3G185660 // Csa1G071150 // Csa1G096640 // Csa3G2…
GO:0006796	P	phosphate-containing compound metabolic process	112	1177	1047	10903	0.55	1	// Csa1G046270 // Csa3G171200 // Csa1G042930 // Csa5G375770 // Csa1G064820 // Csa1G045450 // Csa2G404850 // Csa2G404910 // Csa1G057010 // Csa1G051730 // Csa1G039160 // Csa5G151000 // Csa1G086390 // Csa3G181440 // Csa5G092940 // Csa5G139090 // Csa1G042730 // Csa5G051030 // Csa3G171210 // Csa1G071150 // Csa3G171100 // Csa1G096640 // Csa2G401310 // Csa1G050180 // Csa5G139140 // Csa1G046910 // Csa1G0…
GO:0006793	P	phosphorus metabolic process	112	1177	1051	10903	0.57	1	// Csa1G046270 // Csa3G171200 // Csa1G042930 // Csa5G375770 // Csa1G064820 // Csa1G045450 // Csa2G404850 // Csa2G404910 // Csa1G057010 // Csa1G051730 // Csa1G039160 // Csa5G151000 // Csa1G086390 // Csa3G181440 // Csa5G092940 // Csa5G139090 // Csa1G042730 // Csa5G051030 // Csa3G171210 // Csa1G071150 // Csa3G171100 // Csa1G096640 // Csa2G401310 // Csa1G050180 // Csa5G139140 // Csa1G046910 // Csa1G0…
GO:0036211	P	protein modification process	109	1177	1037	10903	0.63	1	// Csa1G046270 // Csa3G171200 // Csa1G042930 // Csa5G375770 // Csa1G064820 // Csa3G185160 // Csa3G206310 // Csa1G045450 // Csa2G404850 // Csa2G404910 // Csa1G051730 // Csa5G151000 // Csa1G086390 // Csa5G139710 // Csa3G181440 // Csa5G128260 // Csa5G092940 // Csa5G139090 // Csa1G042730 // Csa5G051030 // Csa1G046910 // Csa3G185660 // Csa1G071150 // Csa1G096640 // Csa3G205310 // Csa1G050180 // Csa1G0…
GO:0006464	P	cellular protein modification process	109	1177	1037	10903	0.63	1	// Csa1G046270 // Csa3G171200 // Csa1G042930 // Csa5G375770 // Csa1G064820 // Csa3G185160 // Csa3G206310 // Csa1G045450 // Csa2G404850 // Csa2G404910 // Csa1G051730 // Csa5G151000 // Csa1G086390 // Csa5G139710 // Csa3G181440 // Csa5G128260 // Csa5G092940 // Csa5G139090 // Csa1G042730 // Csa5G051030 // Csa1G046910 // Csa3G185660 // Csa1G071150 // Csa1G096640 // Csa3G205310 // Csa1G050180 // Csa1G0…
GO:0016772	F	transferase activity, transferring phosphorus-containing groups	109	1177	1017	10903	0.55	1	// Csa1G046270 // Csa3G171200 // Csa1G042930 // Csa5G375770 // Csa1G064820 // Csa1G045450 // Csa2G404850 // Csa2G404910 // Csa1G051730 // Csa5G151000 // Csa1G086390 // Csa3G181440 // Csa5G092940 // Csa5G139090 // Csa5G149860 // Csa1G042730 // Csa5G051030 // Csa1G046910 // Csa1G064740 // Csa1G042640 // Csa1G095010 // Csa1G071150 // Csa3G171100 // Csa1G096640 // Csa1G050340 // Csa1G050180 // Csa5G1…
GO:0016491	F	oxidoreductase activity	109	1177	1069	10903	0.74	1	// Csa5G054570 // Csa3G182190 // Csa2G406630 // Csa5G056620 // Csa1G073640 // Csa3G174040 // Csa3G183380 // Csa3G179110 // Csa1G044830 // Csa1G062350 // Csa3G194390 // Csa3G180330 // Csa1G051840 // Csa1G051680 // Csa3G173020 // Csa5G154200 // Csa5G321460 // Csa5G262770 // Csa3G182180 // Csa1G046180 // Csa5G153670 // Csa1G042750 // Csa1G044890 // Csa3G184070 // Csa1G045640 // Csa5G156120 // Csa5G1…
GO:0065007	P	biological regulation	106	1177	1151	10903	0.96	1	// Csa3G171200 // Csa5G150420 // Csa5G375770 // Csa1G038380 // Csa1G064670 // Csa1G032450 // Csa5G139010 // Csa3G172930 // Csa5G156150 // Csa1G031750 // Csa1G045550 // Csa1G039960 // Csa5G139630 // Csa1G074970 // Csa1G038340 // Csa2G403160 // Csa2G403670 // Csa1G049460 // Csa1G046180 // Csa5G315370 // Csa1G045790 // Csa5G139860 // Csa5G139210 // Csa1G073070 // Csa1G073770 // Csa1G039280 // Csa5G1…
GO:0050789	P	regulation of biological process	104	1177	1109	10903	0.93	1	// Csa3G171200 // Csa5G150420 // Csa5G375770 // Csa1G038380 // Csa1G064670 // Csa1G032450 // Csa5G139010 // Csa3G172930 // Csa5G156150 // Csa1G031750 // Csa1G039960 // Csa5G139630 // Csa1G074970 // Csa1G038340 // Csa2G403160 // Csa2G403670 // Csa1G049460 // Csa1G046180 // Csa5G315370 // Csa1G045790 // Csa1G045550 // Csa5G139210 // Csa1G073070 // Csa1G073770 // Csa1G039280 // Csa5G151530 // Csa1G0…
GO:0050794	P	regulation of cellular process	103	1177	1085	10903	0.92	1	// Csa3G171200 // Csa5G150420 // Csa5G375770 // Csa1G038380 // Csa1G064670 // Csa1G032450 // Csa5G139010 // Csa3G172930 // Csa5G156150 // Csa1G031750 // Csa1G039960 // Csa5G139630 // Csa1G074970 // Csa1G038340 // Csa2G403160 // Csa2G403670 // Csa1G049460 // Csa1G046180 // Csa5G315370 // Csa1G045790 // Csa1G045550 // Csa5G139210 // Csa1G073070 // Csa1G073770 // Csa1G039280 // Csa5G151530 // Csa1G0…
GO:0016070	P	RNA metabolic process	103	1177	1073	10903	0.9	1	// Csa5G150420 // Csa3G185160 // Csa5G080780 // Csa1G064670 // Csa1G032450 // Csa1G063630 // Csa1G064140 // Csa3G207390 // Csa5G156150 // Csa1G031750 // Csa1G039960 // Csa1G045840 // Csa5G139630 // Csa1G038340 // Csa2G403160 // Csa1G042640 // Csa1G095010 // Csa2G401490 // Csa5G080790 // Csa1G049460 // Csa5G374720 // Csa5G315370 // Csa3G172930 // Csa1G045550 // Csa5G139210 // Csa5G156170 // Csa5G1…
GO:1901362	P	organic cyclic compound biosynthetic process	102	1177	1000	10903	0.73	1	// Csa5G150420 // Csa1G064670 // Csa1G057010 // Csa1G032450 // Csa1G039160 // Csa3G174040 // Csa3G207390 // Csa5G156150 // Csa1G031750 // Csa1G039960 // Csa5G139630 // Csa1G038340 // Csa2G403160 // Csa1G095010 // Csa2G401490 // Csa2G401310 // Csa1G049460 // Csa5G374720 // Csa5G315370 // Csa5G262270 // Csa3G172930 // Csa1G045550 // Csa5G139210 // Csa1G062930 // Csa5G151530 // Csa1G089510 // Csa3G1…
GO:0018130	P	heterocycle biosynthetic process	101	1177	957	10903	0.61	1	// Csa5G150420 // Csa1G064670 // Csa1G057010 // Csa1G032450 // Csa1G039160 // Csa5G151530 // Csa1G046170 // Csa3G207390 // Csa5G156150 // Csa1G031750 // Csa1G039960 // Csa5G139630 // Csa1G038340 // Csa2G403160 // Csa1G095010 // Csa2G401490 // Csa2G401310 // Csa1G049460 // Csa5G374720 // Csa5G315370 // Csa5G262270 // Csa3G172930 // Csa1G045550 // Csa5G139210 // Csa1G062930 // Csa1G045480 // Csa1G0…
GO:0003677	F	DNA binding	101	1177	851	10903	0.19	1	// Csa1G042780 // Csa1G064670 // Csa3G172930 // Csa3G178580 // Csa5G156150 // Csa5G152220 // Csa3G168940 // Csa1G045550 // Csa1G043000 // Csa1G039960 // Csa2G402050 // Csa2G403160 // Csa1G095010 // Csa2G395190 // Csa5G374720 // Csa5G153670 // Csa5G315370 // Csa5G146310 // Csa3G183960 // Csa5G139210 // Csa1G073770 // Csa5G148680 // Csa1G045480 // Csa1G089510 // Csa3G182170 // Csa5G156220 // Csa3G1…
GO:0019438	P	aromatic compound biosynthetic process	98	1177	954	10903	0.7	1	// Csa5G150420 // Csa1G064670 // Csa1G057010 // Csa1G032450 // Csa1G039160 // Csa5G151530 // Csa1G046170 // Csa3G207390 // Csa5G156150 // Csa1G031750 // Csa1G039960 // Csa5G139630 // Csa1G038340 // Csa2G403160 // Csa1G095010 // Csa2G401490 // Csa2G401310 // Csa1G049460 // Csa5G374720 // Csa5G315370 // Csa5G262270 // Csa3G172930 // Csa1G045550 // Csa5G139210 // Csa1G062930 // Csa1G045480 // Csa1G0…
GO:0006810	P	transport	96	1177	965	10903	0.8	1	// Csa1G042420 // Csa5G154210 // Csa5G139910 // Csa3G199640 // Csa1G039200 // Csa1G039160 // Csa5G118690 // Csa3G198470 // Csa5G310810 // Csa5G265810 // Csa5G155590 // Csa5G367190 // Csa5G155600 // Csa1G056920 // Csa5G082290 // Csa5G139290 // Csa1G042820 // Csa1G051620 // Csa1G071930 // Csa5G139860 // Csa1G041570 // Csa2G402060 // Csa1G062930 // Csa1G042070 // Csa2G401480 // Csa5G153020 // Csa1G0…
GO:0051234	P	establishment of localization	96	1177	971	10903	0.82	1	// Csa1G042420 // Csa5G154210 // Csa5G139910 // Csa3G199640 // Csa1G039200 // Csa1G039160 // Csa5G118690 // Csa3G198470 // Csa5G310810 // Csa5G265810 // Csa5G155590 // Csa5G367190 // Csa5G155600 // Csa1G056920 // Csa5G082290 // Csa5G139290 // Csa1G042820 // Csa1G051620 // Csa1G071930 // Csa5G139860 // Csa1G041570 // Csa2G402060 // Csa1G062930 // Csa1G042070 // Csa2G401480 // Csa5G153020 // Csa1G0…
GO:0051179	P	localization	96	1177	978	10903	0.84	1	// Csa1G042420 // Csa5G154210 // Csa5G139910 // Csa3G199640 // Csa1G039200 // Csa1G039160 // Csa5G118690 // Csa3G198470 // Csa5G310810 // Csa5G265810 // Csa5G155590 // Csa5G367190 // Csa5G155600 // Csa1G056920 // Csa5G082290 // Csa5G139290 // Csa1G042820 // Csa1G051620 // Csa1G071930 // Csa5G139860 // Csa1G041570 // Csa2G402060 // Csa1G062930 // Csa1G042070 // Csa2G401480 // Csa5G153020 // Csa1G0…
GO:0016301	F	kinase activity	96	1177	870	10903	0.43	1	// Csa1G046270 // Csa3G171200 // Csa1G042930 // Csa5G375770 // Csa1G064820 // Csa5G146210 // Csa2G404850 // Csa2G404910 // Csa1G051730 // Csa5G151000 // Csa1G086390 // Csa3G181440 // Csa5G092940 // Csa5G139090 // Csa5G149860 // Csa1G042730 // Csa5G051030 // Csa1G051820 // Csa1G071150 // Csa1G096640 // Csa1G050340 // Csa1G050180 // Csa1G046910 // Csa5G155610 // Csa3G182750 // Csa1G045620 // Csa3G2…
GO:0043229	C	intracellular organelle	96	1177	1164	10903	1	1	// Csa1G032450 // Csa2G404990 // Csa5G156150 // Csa5G152220 // Csa5G139650 // Csa3G182120 // Csa3G185660 // Csa1G042640 // Csa5G141060 // Csa5G082290 // Csa2G401490 // Csa1G042790 // Csa1G049460 // Csa1G057000 // Csa5G315370 // Csa1G045790 // Csa1G086920 // Csa5G139110 // Csa3G184070 // Csa5G119690 // Csa5G146890 // Csa3G181940 // Csa1G051810 // Csa5G277970 // Csa5G292230 // Csa5G139920 // Csa1G0…
GO:0043226	C	organelle	96	1177	1165	10903	1	1	// Csa1G032450 // Csa2G404990 // Csa5G156150 // Csa5G152220 // Csa5G139650 // Csa3G182120 // Csa3G185660 // Csa1G042640 // Csa5G141060 // Csa5G082290 // Csa2G401490 // Csa1G042790 // Csa1G049460 // Csa1G057000 // Csa5G315370 // Csa1G045790 // Csa1G086920 // Csa5G139110 // Csa3G184070 // Csa5G119690 // Csa5G146890 // Csa3G181940 // Csa1G051810 // Csa5G277970 // Csa5G292230 // Csa5G139920 // Csa1G0…
GO:0034654	P	nucleobase-containing compound biosynthetic process	93	1177	903	10903	0.69	1	// Csa5G150420 // Csa1G064670 // Csa1G057010 // Csa1G032450 // Csa1G039160 // Csa5G151530 // Csa3G207390 // Csa5G156150 // Csa1G031750 // Csa1G039960 // Csa5G139630 // Csa1G038340 // Csa2G403160 // Csa1G095010 // Csa2G401490 // Csa2G401310 // Csa1G049460 // Csa5G374720 // Csa5G315370 // Csa3G172930 // Csa1G045550 // Csa5G139210 // Csa2G396220 // Csa1G062930 // Csa1G045480 // Csa1G089510 // Csa3G1…
GO:0016773	F	phosphotransferase activity, alcohol group as acceptor	91	1177	860	10903	0.59	1	// Csa1G046270 // Csa3G171200 // Csa1G042930 // Csa5G375770 // Csa1G064820 // Csa5G146210 // Csa2G404850 // Csa2G404910 // Csa1G051730 // Csa5G151000 // Csa1G086390 // Csa3G181440 // Csa5G092940 // Csa5G139090 // Csa1G042730 // Csa5G051030 // Csa1G051820 // Csa1G071150 // Csa1G096640 // Csa1G050180 // Csa1G046910 // Csa5G155610 // Csa3G182750 // Csa1G045620 // Csa3G205300 // Csa5G151550 // Csa1G0…
GO:0055114	P	oxidation-reduction process	87	1177	950	10903	0.95	1	// Csa3G182190 // Csa2G406630 // Csa5G056620 // Csa1G073640 // Csa3G174040 // Csa3G183380 // Csa3G179110 // Csa1G044830 // Csa1G062350 // Csa3G180330 // Csa1G051840 // Csa3G173020 // Csa5G154200 // Csa5G321460 // Csa5G262770 // Csa3G182180 // Csa5G153670 // Csa1G044890 // Csa3G184070 // Csa5G156120 // Csa3G179180 // Csa5G289640 // Csa5G352610 // Csa1G044850 // Csa1G038950 // Csa3G180200 // Csa1G0…
GO:0016310	P	phosphorylation	87	1177	835	10903	0.65	1	// Csa1G046270 // Csa3G171200 // Csa1G042930 // Csa5G375770 // Csa1G064820 // Csa1G057040 // Csa2G404850 // Csa2G404910 // Csa1G051730 // Csa5G151000 // Csa1G086390 // Csa3G181440 // Csa5G092940 // Csa5G139090 // Csa1G042730 // Csa5G051030 // Csa1G051820 // Csa1G071150 // Csa3G171100 // Csa1G096640 // Csa1G050180 // Csa1G046910 // Csa5G155610 // Csa3G182750 // Csa1G045450 // Csa1G045620 // Csa3G2…
GO:0004672	F	protein kinase activity	86	1177	772	10903	0.41	1	// Csa1G046270 // Csa3G171200 // Csa1G042930 // Csa5G375770 // Csa1G064820 // Csa1G045450 // Csa2G404850 // Csa2G404910 // Csa1G051730 // Csa5G151000 // Csa1G086390 // Csa3G181440 // Csa5G092940 // Csa5G139090 // Csa1G042730 // Csa5G051030 // Csa1G051820 // Csa1G071150 // Csa1G096640 // Csa1G050180 // Csa1G046910 // Csa5G155610 // Csa3G182750 // Csa1G045620 // Csa3G205300 // Csa5G151550 // Csa1G0…
GO:1901564	P	organonitrogen compound metabolic process	84	1177	704	10903	0.2	1	// Csa1G076620 // Csa1G050400 // Csa1G050150 // Csa5G100000 // Csa1G064170 // Csa5G321430 // Csa1G084310 // Csa1G047450 // Csa5G352610 // Csa1G042620 // Csa1G050420 // Csa5G153090 // Csa5G139110 // Csa2G404870 // Csa5G080780 // Csa1G057010 // Csa2G406670 // Csa5G153150 // Csa5G292230 // Csa1G039160 // Csa5G139920 // Csa3G187290 // Csa1G046170 // Csa5G139130 // Csa5G276470 // Csa2G401360 // Csa1G0…
GO:0046914	F	transition metal ion binding	83	1177	834	10903	0.78	1	// Csa5G152820 // Csa5G146280 // Csa1G103260 // Csa5G350590 // Csa1G043100 // Csa1G057030 // Csa3G172420 // Csa1G042170 // Csa5G152990 // Csa3G179170 // Csa1G096610 // Csa5G289640 // Csa1G043080 // Csa3G199580 // Csa5G147470 // Csa1G032450 // Csa5G148800 // Csa3G198510 // Csa1G042710 // Csa5G308760 // Csa5G148750 // Csa1G077240 // Csa1G033230 // Csa1G084330 // Csa1G062350 // Csa5G139190 // Csa5G2…
GO:0006468	P	protein phosphorylation	81	1177	772	10903	0.62	1	// Csa3G171200 // Csa1G046270 // Csa2G404850 // Csa1G042500 // Csa1G071170 // Csa1G042520 // Csa1G071280 // Csa5G375770 // Csa3G205300 // Csa3G182770 // Csa5G151550 // Csa5G146210 // Csa1G042480 // Csa1G045620 // Csa1G071160 // Csa3G182750 // Csa1G064820 // Csa1G051730 // Csa1G042890 // Csa1G074900 // Csa1G045440 // Csa1G057040 // Csa5G151000 // Csa1G041540 // Csa3G183930 // Csa1G077740 // Csa1G0…
GO:0097659	P	nucleic acid-templated transcription	79	1177	843	10903	0.91	1	// Csa1G089510 // Csa5G155560 // Csa3G182170 // Csa5G150420 // Csa5G065660 // Csa3G173030 // Csa1G042290 // Csa2G401990 // Csa1G057030 // Csa5G352590 // Csa5G146300 // Csa3G181940 // Csa1G064670 // Csa1G032410 // Csa5G139930 // Csa1G032450 // Csa3G180430 // Csa1G074960 // Csa1G095010 // Csa1G073060 // Csa1G039900 // Csa1G033090 // Csa5G156150 // Csa3G187250 // Csa1G031750 // Csa1G084270 // Csa5G1…
GO:0032774	P	RNA biosynthetic process	79	1177	845	10903	0.91	1	// Csa1G089510 // Csa5G155560 // Csa3G182170 // Csa5G150420 // Csa5G065660 // Csa3G173030 // Csa1G042290 // Csa2G401990 // Csa1G057030 // Csa5G352590 // Csa5G146300 // Csa3G181940 // Csa1G064670 // Csa1G032410 // Csa5G139930 // Csa1G032450 // Csa3G180430 // Csa1G074960 // Csa1G095010 // Csa1G073060 // Csa1G039900 // Csa1G033090 // Csa5G156150 // Csa3G187250 // Csa1G031750 // Csa1G084270 // Csa5G1…
GO:0006351	P	transcription, DNA-templated	79	1177	843	10903	0.91	1	// Csa1G089510 // Csa5G155560 // Csa3G182170 // Csa5G150420 // Csa5G065660 // Csa3G173030 // Csa1G042290 // Csa2G401990 // Csa1G057030 // Csa5G352590 // Csa5G146300 // Csa3G181940 // Csa1G064670 // Csa1G032410 // Csa5G139930 // Csa1G032450 // Csa3G180430 // Csa1G074960 // Csa1G095010 // Csa1G073060 // Csa1G039900 // Csa1G033090 // Csa5G156150 // Csa3G187250 // Csa1G031750 // Csa1G084270 // Csa5G1…
GO:0044425	C	membrane part	75	1177	831	10903	0.95	1	// Csa1G042420 // Csa3G175660 // Csa5G373710 // Csa5G155500 // Csa1G045600 // Csa5G154210 // Csa5G315360 // Csa1G042070 // Csa2G401480 // Csa3G199640 // Csa1G051710 // Csa5G139860 // Csa3G177940 // Csa1G041550 // Csa5G096460 // Csa1G039160 // Csa1G066480 // Csa1G039320 // Csa5G284520 // Csa5G153030 // Csa1G089490 // Csa3G198470 // Csa5G139260 // Csa1G046110 // Csa1G039330 // Csa5G156110 // Csa5G3…
GO:0019222	P	regulation of metabolic process	71	1177	785	10903	0.94	1	// Csa1G089510 // Csa5G155560 // Csa3G181940 // Csa5G150420 // Csa5G065660 // Csa3G173030 // Csa1G042290 // Csa1G057030 // Csa5G352590 // Csa5G146300 // Csa5G119690 // Csa1G064670 // Csa1G032410 // Csa5G139930 // Csa1G032450 // Csa3G180430 // Csa1G074960 // Csa1G051580 // Csa5G324000 // Csa1G073060 // Csa1G039900 // Csa1G033090 // Csa5G156150 // Csa3G187250 // Csa1G031750 // Csa5G156170 // Csa5G3…
GO:0060255	P	regulation of macromolecule metabolic process	71	1177	782	10903	0.94	1	// Csa1G089510 // Csa5G155560 // Csa3G181940 // Csa5G150420 // Csa5G065660 // Csa3G173030 // Csa1G042290 // Csa1G057030 // Csa5G352590 // Csa5G146300 // Csa5G119690 // Csa1G064670 // Csa1G032410 // Csa5G139930 // Csa1G032450 // Csa3G180430 // Csa1G074960 // Csa1G051580 // Csa5G324000 // Csa1G073060 // Csa1G039900 // Csa1G033090 // Csa5G156150 // Csa3G187250 // Csa1G031750 // Csa5G156170 // Csa5G3…
GO:0080090	P	regulation of primary metabolic process	70	1177	771	10903	0.94	1	// Csa1G089510 // Csa5G155560 // Csa3G181940 // Csa5G150420 // Csa5G065660 // Csa3G173030 // Csa1G042290 // Csa1G057030 // Csa5G352590 // Csa5G146300 // Csa1G064670 // Csa1G032410 // Csa5G139930 // Csa1G032450 // Csa3G180430 // Csa1G074960 // Csa1G051580 // Csa5G324000 // Csa1G073060 // Csa1G039900 // Csa1G033090 // Csa5G156150 // Csa3G187250 // Csa1G031750 // Csa5G156170 // Csa5G315370 // Csa3G1…
GO:0031323	P	regulation of cellular metabolic process	70	1177	770	10903	0.93	1	// Csa1G089510 // Csa5G155560 // Csa3G181940 // Csa5G150420 // Csa5G065660 // Csa3G173030 // Csa1G042290 // Csa1G057030 // Csa5G352590 // Csa5G146300 // Csa1G064670 // Csa1G032410 // Csa5G139930 // Csa1G032450 // Csa3G180430 // Csa1G074960 // Csa1G051580 // Csa5G324000 // Csa1G073060 // Csa1G039900 // Csa1G033090 // Csa5G156150 // Csa3G187250 // Csa1G031750 // Csa5G156170 // Csa5G315370 // Csa3G1…
GO:0032991	C	macromolecular complex	69	1177	820	10903	0.99	1	// Csa1G042420 // Csa1G050150 // Csa3G175630 // Csa5G139910 // Csa3G172420 // Csa3G182220 // Csa1G050420 // Csa5G148810 // Csa1G039200 // Csa1G051770 // Csa2G406670 // Csa5G292230 // Csa1G039160 // Csa1G066480 // Csa3G187290 // Csa3G187320 // Csa3G203260 // Csa5G276470 // Csa5G141060 // Csa5G321490 // Csa5G139920 // Csa3G202730 // Csa5G242650 // Csa1G042360 // Csa2G401990 // Csa5G139650 // Csa1G0…
GO:0051171	P	regulation of nitrogen compound metabolic process	67	1177	762	10903	0.96	1	// Csa1G089510 // Csa5G155560 // Csa3G181940 // Csa5G150420 // Csa5G065660 // Csa3G173030 // Csa1G042290 // Csa1G057030 // Csa5G352590 // Csa5G146300 // Csa1G064670 // Csa1G032410 // Csa5G139930 // Csa1G032450 // Csa3G180430 // Csa1G074960 // Csa5G324000 // Csa1G073060 // Csa1G039900 // Csa1G033090 // Csa5G156150 // Csa3G187250 // Csa1G031750 // Csa5G156170 // Csa5G315370 // Csa3G199010 // Csa5G1…
GO:0005975	P	carbohydrate metabolic process	67	1177	484	10903	0.033	1	// Csa5G139770 // Csa1G043120 // Csa1G062370 // Csa5G139760 // Csa1G066500 // Csa3G176330 // Csa3G185670 // Csa3G206310 // Csa5G083850 // Csa1G050250 // Csa3G169490 // Csa3G185120 // Csa5G146320 // Csa1G045680 // Csa5G139130 // Csa5G151630 // Csa5G139710 // Csa5G083830 // Csa5G139730 // Csa1G050240 // Csa3G172380 // Csa5G322500 // Csa5G139740 // Csa5G057140 // Csa1G031850 // Csa1G044930 // Csa2G4…
GO:0010468	P	regulation of gene expression	67	1177	765	10903	0.96	1	// Csa1G089510 // Csa5G155560 // Csa3G181940 // Csa5G150420 // Csa5G065660 // Csa3G173030 // Csa1G042290 // Csa1G057030 // Csa5G352590 // Csa5G146300 // Csa5G119690 // Csa1G064670 // Csa1G032410 // Csa5G139930 // Csa1G032450 // Csa3G180430 // Csa1G074960 // Csa5G324000 // Csa1G073060 // Csa1G039900 // Csa1G033090 // Csa5G156150 // Csa3G187250 // Csa1G031750 // Csa5G156170 // Csa5G315370 // Csa3G1…
GO:0019219	P	regulation of nucleobase-containing compound metabolic process	67	1177	756	10903	0.95	1	// Csa1G089510 // Csa5G155560 // Csa3G181940 // Csa5G150420 // Csa5G065660 // Csa3G173030 // Csa1G042290 // Csa1G057030 // Csa5G352590 // Csa5G146300 // Csa1G064670 // Csa1G032410 // Csa5G139930 // Csa1G032450 // Csa3G180430 // Csa1G074960 // Csa5G324000 // Csa1G073060 // Csa1G039900 // Csa1G033090 // Csa5G156150 // Csa3G187250 // Csa1G031750 // Csa5G156170 // Csa5G315370 // Csa3G199010 // Csa5G1…
GO:0051252	P	regulation of RNA metabolic process	66	1177	748	10903	0.96	1	// Csa1G089510 // Csa5G155560 // Csa3G181940 // Csa5G150420 // Csa5G065660 // Csa3G173030 // Csa1G042290 // Csa1G057030 // Csa5G352590 // Csa5G146300 // Csa1G064670 // Csa1G032410 // Csa5G139930 // Csa1G032450 // Csa3G180430 // Csa1G074960 // Csa5G324000 // Csa1G073060 // Csa1G039900 // Csa1G033090 // Csa5G156150 // Csa3G187250 // Csa1G031750 // Csa5G156170 // Csa5G315370 // Csa3G199010 // Csa5G1…
GO:2001141	P	regulation of RNA biosynthetic process	66	1177	747	10903	0.96	1	// Csa1G089510 // Csa5G155560 // Csa3G181940 // Csa5G150420 // Csa5G065660 // Csa3G173030 // Csa1G042290 // Csa1G057030 // Csa5G352590 // Csa5G146300 // Csa1G064670 // Csa1G032410 // Csa5G139930 // Csa1G032450 // Csa3G180430 // Csa1G074960 // Csa5G324000 // Csa1G073060 // Csa1G039900 // Csa1G033090 // Csa5G156150 // Csa3G187250 // Csa1G031750 // Csa5G156170 // Csa5G315370 // Csa3G199010 // Csa5G1…
GO:1901566	P	organonitrogen compound biosynthetic process	66	1177	551	10903	0.22	1	// Csa1G050400 // Csa1G050150 // Csa1G064170 // Csa5G321430 // Csa1G084310 // Csa1G047450 // Csa5G352610 // Csa1G042620 // Csa1G050420 // Csa5G153090 // Csa5G139110 // Csa5G080780 // Csa1G057010 // Csa2G406670 // Csa5G153150 // Csa5G292230 // Csa1G039160 // Csa5G139920 // Csa3G187290 // Csa1G046170 // Csa5G276470 // Csa2G401360 // Csa5G321490 // Csa3G202730 // Csa2G396210 // Csa1G042360 // Csa2G4…
GO:0009889	P	regulation of biosynthetic process	66	1177	756	10903	0.96	1	// Csa1G089510 // Csa5G155560 // Csa3G181940 // Csa5G150420 // Csa5G065660 // Csa3G173030 // Csa1G042290 // Csa1G057030 // Csa5G352590 // Csa5G146300 // Csa1G064670 // Csa1G032410 // Csa5G139930 // Csa1G032450 // Csa3G180430 // Csa1G074960 // Csa5G324000 // Csa1G073060 // Csa1G039900 // Csa1G033090 // Csa5G156150 // Csa3G187250 // Csa1G031750 // Csa5G156170 // Csa5G315370 // Csa3G199010 // Csa5G1…
GO:0006355	P	regulation of transcription, DNA-templated	66	1177	747	10903	0.96	1	// Csa1G089510 // Csa5G155560 // Csa3G181940 // Csa5G150420 // Csa5G065660 // Csa3G173030 // Csa1G042290 // Csa1G057030 // Csa5G352590 // Csa5G146300 // Csa1G064670 // Csa1G032410 // Csa5G139930 // Csa1G032450 // Csa3G180430 // Csa1G074960 // Csa5G324000 // Csa1G073060 // Csa1G039900 // Csa1G033090 // Csa5G156150 // Csa3G187250 // Csa1G031750 // Csa5G156170 // Csa5G315370 // Csa3G199010 // Csa5G1…
GO:0031326	P	regulation of cellular biosynthetic process	66	1177	756	10903	0.96	1	// Csa1G089510 // Csa5G155560 // Csa3G181940 // Csa5G150420 // Csa5G065660 // Csa3G173030 // Csa1G042290 // Csa1G057030 // Csa5G352590 // Csa5G146300 // Csa1G064670 // Csa1G032410 // Csa5G139930 // Csa1G032450 // Csa3G180430 // Csa1G074960 // Csa5G324000 // Csa1G073060 // Csa1G039900 // Csa1G033090 // Csa5G156150 // Csa3G187250 // Csa1G031750 // Csa5G156170 // Csa5G315370 // Csa3G199010 // Csa5G1…
GO:0010556	P	regulation of macromolecule biosynthetic process	66	1177	756	10903	0.96	1	// Csa1G089510 // Csa5G155560 // Csa3G181940 // Csa5G150420 // Csa5G065660 // Csa3G173030 // Csa1G042290 // Csa1G057030 // Csa5G352590 // Csa5G146300 // Csa1G064670 // Csa1G032410 // Csa5G139930 // Csa1G032450 // Csa3G180430 // Csa1G074960 // Csa5G324000 // Csa1G073060 // Csa1G039900 // Csa1G033090 // Csa5G156150 // Csa3G187250 // Csa1G031750 // Csa5G156170 // Csa5G315370 // Csa3G199010 // Csa5G1…
GO:1903506	P	regulation of nucleic acid-templated transcription	66	1177	747	10903	0.96	1	// Csa1G089510 // Csa5G155560 // Csa3G181940 // Csa5G150420 // Csa5G065660 // Csa3G173030 // Csa1G042290 // Csa1G057030 // Csa5G352590 // Csa5G146300 // Csa1G064670 // Csa1G032410 // Csa5G139930 // Csa1G032450 // Csa3G180430 // Csa1G074960 // Csa5G324000 // Csa1G073060 // Csa1G039900 // Csa1G033090 // Csa5G156150 // Csa3G187250 // Csa1G031750 // Csa5G156170 // Csa5G315370 // Csa3G199010 // Csa5G1…
GO:2000112	P	regulation of cellular macromolecule biosynthetic process	66	1177	756	10903	0.96	1	// Csa1G089510 // Csa5G155560 // Csa3G181940 // Csa5G150420 // Csa5G065660 // Csa3G173030 // Csa1G042290 // Csa1G057030 // Csa5G352590 // Csa5G146300 // Csa1G064670 // Csa1G032410 // Csa5G139930 // Csa1G032450 // Csa3G180430 // Csa1G074960 // Csa5G324000 // Csa1G073060 // Csa1G039900 // Csa1G033090 // Csa5G156150 // Csa3G187250 // Csa1G031750 // Csa5G156170 // Csa5G315370 // Csa3G199010 // Csa5G1…
GO:0008270	F	zinc ion binding	66	1177	516	10903	0.11	1	// Csa1G042170 // Csa5G146280 // Csa1G103260 // Csa5G350590 // Csa1G043100 // Csa1G057030 // Csa3G172420 // Csa5G152990 // Csa1G096610 // Csa3G199580 // Csa5G147470 // Csa1G032450 // Csa5G148800 // Csa3G198510 // Csa5G308760 // Csa5G148750 // Csa1G077240 // Csa1G033230 // Csa1G084330 // Csa5G139190 // Csa5G292190 // Csa1G046030 // Csa1G045940 // Csa1G045460 // Csa3G180210 // Csa1G043080 // Csa5G1…
GO:0005737	C	cytoplasm	64	1177	679	10903	0.87	1	// Csa1G042420 // Csa3G175660 // Csa1G050150 // Csa1G051810 // Csa5G277970 // Csa3G184070 // Csa1G042970 // Csa5G352610 // Csa2G386130 // Csa1G050420 // Csa5G139110 // Csa1G039200 // Csa5G080780 // Csa5G119690 // Csa2G406670 // Csa5G292230 // Csa2G401360 // Csa5G139920 // Csa3G187290 // Csa3G203260 // Csa5G276470 // Csa5G141060 // Csa3G202730 // Csa5G137440 // Csa1G076620 // Csa3G197920 // Csa1G0…
GO:0031224	C	intrinsic component of membrane	62	1177	673	10903	0.9	1	// Csa3G175660 // Csa5G155500 // Csa1G045600 // Csa5G154210 // Csa1G042070 // Csa2G401480 // Csa3G199640 // Csa1G051710 // Csa3G177940 // Csa1G041550 // Csa5G096460 // Csa1G086900 // Csa1G039320 // Csa5G284520 // Csa5G153030 // Csa1G089490 // Csa3G198470 // Csa5G139260 // Csa1G046110 // Csa1G039330 // Csa5G156110 // Csa5G310810 // Csa1G046010 // Csa5G137440 // Csa1G039210 // Csa5G155530 // Csa1G0…
GO:0044281	P	small molecule metabolic process	61	1177	453	10903	0.06	1	// Csa1G050400 // Csa5G152820 // Csa5G100000 // Csa5G148720 // Csa1G051630 // Csa1G047450 // Csa5G352610 // Csa1G076620 // Csa5G153090 // Csa2G404870 // Csa5G080780 // Csa1G057010 // Csa1G050250 // Csa5G346550 // Csa5G106010 // Csa1G039160 // Csa1G046170 // Csa5G139130 // Csa2G401360 // Csa1G062310 // Csa1G050240 // Csa5G321490 // Csa1G084310 // Csa3G180330 // Csa1G031730 // Csa2G406760 // Csa1G0…
GO:0050896	P	response to stimulus	61	1177	718	10903	0.98	1	// Csa3G171200 // Csa1G042150 // Csa1G047430 // Csa5G141050 // Csa1G044870 // Csa2G406650 // Csa1G071120 // Csa2G406630 // Csa3G183950 // Csa3G181980 // Csa5G139010 // Csa1G039030 // Csa5G285030 // Csa5G152980 // Csa1G045880 // Csa1G077120 // Csa1G050040 // Csa3G171870 // Csa5G114570 // Csa1G039920 // Csa5G155540 // Csa5G286040 // Csa3G180310 // Csa1G051840 // Csa1G062960 // Csa5G289610 // Csa5G2…
GO:0016021	C	integral component of membrane	61	1177	663	10903	0.9	1	// Csa3G175660 // Csa5G155500 // Csa1G045600 // Csa5G154210 // Csa1G042070 // Csa2G401480 // Csa3G199640 // Csa1G051710 // Csa3G177940 // Csa1G041550 // Csa5G096460 // Csa1G086900 // Csa1G039320 // Csa5G284520 // Csa5G153030 // Csa1G089490 // Csa3G198470 // Csa5G139260 // Csa1G046110 // Csa1G039330 // Csa5G156110 // Csa5G310810 // Csa1G046010 // Csa5G137440 // Csa1G039210 // Csa5G155530 // Csa1G0…
GO:0043231	C	intracellular membrane-bounded organelle	57	1177	721	10903	0.99	1	// Csa3G175660 // Csa3G181940 // Csa1G051810 // Csa5G277970 // Csa3G184070 // Csa3G172420 // Csa3G182220 // Csa1G045500 // Csa1G051770 // Csa1G032450 // Csa2G404990 // Csa5G137440 // Csa3G171220 // Csa1G039900 // Csa1G039890 // Csa1G033090 // Csa5G156150 // Csa1G051580 // Csa5G156170 // Csa5G242650 // Csa3G180370 // Csa2G401990 // Csa1G074980 // Csa5G148790 // Csa1G042120 // Csa3G199660 // Csa5G3…
GO:0043227	C	membrane-bounded organelle	57	1177	721	10903	0.99	1	// Csa3G175660 // Csa3G181940 // Csa1G051810 // Csa5G277970 // Csa3G184070 // Csa3G172420 // Csa3G182220 // Csa1G045500 // Csa1G051770 // Csa1G032450 // Csa2G404990 // Csa5G137440 // Csa3G171220 // Csa1G039900 // Csa1G039890 // Csa1G033090 // Csa5G156150 // Csa1G051580 // Csa5G156170 // Csa5G242650 // Csa3G180370 // Csa2G401990 // Csa1G074980 // Csa5G148790 // Csa1G042120 // Csa3G199660 // Csa5G3…
GO:0071840	P	cellular component organization or biogenesis	54	1177	357	10903	0.014	1	// Csa3G175660 // Csa5G083860 // Csa3G171220 // Csa3G171080 // Csa3G175720 // Csa2G404990 // Csa1G049450 // Csa5G153680 // Csa5G092900 // Csa2G408390 // Csa3G172970 // Csa5G154760 // Csa5G057140 // Csa2G408410 // Csa1G031850 // Csa1G046850 // Csa5G139430 // Csa2G408420 // Csa1G044930 // Csa3G200200 // Csa1G045840 // Csa5G156210 // Csa5G333040 // Csa3G182120 // Csa1G042840 // Csa5G264290 // Csa1G0…
GO:0005215	F	transporter activity	51	1177	590	10903	0.95	1	// Csa2G406710 // Csa5G154210 // Csa5G155540 // Csa1G042070 // Csa1G043290 // Csa5G141050 // Csa1G044870 // Csa1G071120 // Csa1G057050 // Csa1G039160 // Csa5G321490 // Csa5G106030 // Csa5G146200 // Csa5G098980 // Csa3G198470 // Csa5G139260 // Csa1G046110 // Csa5G310810 // Csa1G045590 // Csa3G180310 // Csa1G039330 // Csa5G070180 // Csa3G182250 // Csa1G071290 // Csa5G257690 // Csa1G056920 // Csa5G1…
GO:0044444	C	cytoplasmic part	48	1177	567	10903	0.96	1	// Csa1G042420 // Csa3G175660 // Csa1G050150 // Csa1G051810 // Csa5G277970 // Csa3G184070 // Csa3G172420 // Csa1G050420 // Csa5G139110 // Csa1G039200 // Csa5G119690 // Csa2G406670 // Csa5G292230 // Csa1G042360 // Csa5G139920 // Csa5G137440 // Csa3G203260 // Csa5G276470 // Csa5G141060 // Csa3G202730 // Csa3G187290 // Csa1G031810 // Csa3G171080 // Csa5G366670 // Csa2G386130 // Csa1G095030 // Csa3G1…
GO:0044711	P	single-organism biosynthetic process	46	1177	351	10903	0.12	1	// Csa1G050400 // Csa5G152820 // Csa1G064170 // Csa1G051630 // Csa1G047450 // Csa5G352610 // Csa1G057010 // Csa1G039160 // Csa3G174040 // Csa5G083850 // Csa5G083830 // Csa5G321490 // Csa2G396210 // Csa3G180330 // Csa1G044930 // Csa1G108820 // Csa1G050380 // Csa5G155530 // Csa1G046170 // Csa3G178500 // Csa2G396200 // Csa3G199630 // Csa5G352620 // Csa1G071920 // Csa2G401310 // Csa3G178510 // Csa1G0…
GO:0005634	C	nucleus	44	1177	489	10903	0.9	1	// Csa3G181940 // Csa3G171220 // Csa2G401990 // Csa3G182220 // Csa1G045500 // Csa1G051770 // Csa1G032450 // Csa2G404990 // Csa3G199660 // Csa1G039900 // Csa1G039890 // Csa1G033090 // Csa5G156150 // Csa1G051580 // Csa5G156170 // Csa5G242650 // Csa3G180370 // Csa1G046850 // Csa1G074980 // Csa5G148790 // Csa1G042120 // Csa5G082300 // Csa3G185660 // Csa1G042640 // Csa5G082290 // Csa2G401490 // Csa1G0…
GO:0055085	P	transmembrane transport	43	1177	501	10903	0.94	1	// Csa2G406710 // Csa5G155540 // Csa5G141050 // Csa1G044870 // Csa5G257690 // Csa1G071120 // Csa2G404780 // Csa5G148610 // Csa1G039160 // Csa5G284520 // Csa1G057050 // Csa5G098980 // Csa3G198470 // Csa5G321490 // Csa5G156110 // Csa5G310810 // Csa5G155590 // Csa3G180310 // Csa2G404760 // Csa5G148550 // Csa3G182250 // Csa1G095540 // Csa1G056920 // Csa5G070180 // Csa5G155550 // Csa1G042820 // Csa5G2…
GO:0043232	C	intracellular non-membrane-bounded organelle	43	1177	481	10903	0.9	1	// Csa5G264270 // Csa3G171220 // Csa5G148810 // Csa1G050150 // Csa2G406670 // Csa5G292230 // Csa5G139920 // Csa3G187290 // Csa3G187320 // Csa5G276470 // Csa5G152220 // Csa3G202730 // Csa1G042360 // Csa5G139650 // Csa3G200200 // Csa2G405030 // Csa3G182120 // Csa3G175630 // Csa2G386130 // Csa1G095030 // Csa3G171140 // Csa5G381790 // Csa5G141060 // Csa1G084320 // Csa1G042840 // Csa1G042790 // Csa3G1…
GO:0043228	C	non-membrane-bounded organelle	43	1177	481	10903	0.9	1	// Csa5G264270 // Csa3G171220 // Csa5G148810 // Csa1G050150 // Csa2G406670 // Csa5G292230 // Csa5G139920 // Csa3G187290 // Csa3G187320 // Csa5G276470 // Csa5G152220 // Csa3G202730 // Csa1G042360 // Csa5G139650 // Csa3G200200 // Csa2G405030 // Csa3G182120 // Csa3G175630 // Csa2G386130 // Csa1G095030 // Csa3G171140 // Csa5G381790 // Csa5G141060 // Csa1G084320 // Csa1G042840 // Csa1G042790 // Csa3G1…
GO:0016043	P	cellular component organization	42	1177	316	10903	0.12	1	// Csa3G175660 // Csa5G153000 // Csa3G171220 // Csa3G171080 // Csa3G175720 // Csa2G404990 // Csa1G049450 // Csa5G333040 // Csa2G408390 // Csa3G172970 // Csa5G092900 // Csa2G408410 // Csa1G046850 // Csa5G139430 // Csa3G200200 // Csa2G405030 // Csa5G156210 // Csa3G182120 // Csa3G175630 // Csa5G264290 // Csa1G046100 // Csa5G119700 // Csa1G042840 // Csa2G408420 // Csa5G258210 // Csa5G332530 // Csa3G1…
GO:0043234	C	protein complex	42	1177	509	10903	0.97	1	// Csa1G042420 // Csa2G401990 // Csa5G139910 // Csa5G315360 // Csa3G182220 // Csa1G050420 // Csa1G039200 // Csa1G051770 // Csa1G039160 // Csa1G066480 // Csa1G088470 // Csa3G203260 // Csa5G321490 // Csa5G242650 // Csa3G180370 // Csa5G152950 // Csa5G139650 // Csa1G031810 // Csa3G200200 // Csa2G405030 // Csa1G046850 // Csa1G072490 // Csa3G175670 // Csa5G082290 // Csa5G352600 // Csa2G401490 // Csa3G1…
GO:0043603	P	cellular amide metabolic process	37	1177	384	10903	0.77	1	// Csa5G321430 // Csa1G050150 // Csa1G084310 // Csa1G050420 // Csa5G153090 // Csa5G139110 // Csa5G080780 // Csa2G406670 // Csa5G153150 // Csa5G292230 // Csa2G401360 // Csa5G139920 // Csa3G187290 // Csa5G276470 // Csa3G202730 // Csa1G042360 // Csa5G148690 // Csa1G073760 // Csa2G386130 // Csa1G095030 // Csa3G171140 // Csa3G187320 // Csa5G141060 // Csa3G186680 // Csa3G176340 // Csa2G401350 // Csa1G0…
GO:0043043	P	peptide biosynthetic process	36	1177	370	10903	0.75	1	// Csa5G321430 // Csa1G050150 // Csa1G084310 // Csa1G050420 // Csa5G153090 // Csa5G139110 // Csa5G080780 // Csa2G406670 // Csa5G153150 // Csa5G292230 // Csa2G401360 // Csa5G139920 // Csa3G187290 // Csa5G276470 // Csa3G202730 // Csa1G042360 // Csa5G148690 // Csa2G386130 // Csa1G095030 // Csa3G171140 // Csa3G187320 // Csa5G141060 // Csa3G186680 // Csa3G176340 // Csa2G401350 // Csa1G057000 // Csa2G3…
GO:0006518	P	peptide metabolic process	36	1177	380	10903	0.8	1	// Csa5G321430 // Csa1G050150 // Csa1G084310 // Csa1G050420 // Csa5G153090 // Csa5G139110 // Csa5G080780 // Csa2G406670 // Csa5G153150 // Csa5G292230 // Csa2G401360 // Csa5G139920 // Csa3G187290 // Csa5G276470 // Csa3G202730 // Csa1G042360 // Csa5G148690 // Csa2G386130 // Csa1G095030 // Csa3G171140 // Csa3G187320 // Csa5G141060 // Csa3G186680 // Csa3G176340 // Csa2G401350 // Csa1G057000 // Csa2G3…
GO:0043604	P	amide biosynthetic process	36	1177	370	10903	0.75	1	// Csa5G321430 // Csa1G050150 // Csa1G084310 // Csa1G050420 // Csa5G153090 // Csa5G139110 // Csa5G080780 // Csa2G406670 // Csa5G153150 // Csa5G292230 // Csa2G401360 // Csa5G139920 // Csa3G187290 // Csa5G276470 // Csa3G202730 // Csa1G042360 // Csa5G148690 // Csa2G386130 // Csa1G095030 // Csa3G171140 // Csa3G187320 // Csa5G141060 // Csa3G186680 // Csa3G176340 // Csa2G401350 // Csa1G057000 // Csa2G3…
GO:0044422	C	organelle part	36	1177	419	10903	0.93	1	// Csa3G175660 // Csa3G171220 // Csa2G401990 // Csa3G184070 // Csa3G172420 // Csa3G182220 // Csa3G185110 // Csa1G051770 // Csa5G292230 // Csa5G242650 // Csa3G180370 // Csa1G046850 // Csa5G139650 // Csa3G200200 // Csa2G405030 // Csa3G175630 // Csa1G046840 // Csa3G175670 // Csa5G082290 // Csa2G401490 // Csa1G042840 // Csa1G042790 // Csa3G176340 // Csa2G401350 // Csa3G175730 // Csa1G045790 // Csa5G3…
GO:0044446	C	intracellular organelle part	36	1177	418	10903	0.92	1	// Csa3G175660 // Csa3G171220 // Csa2G401990 // Csa3G184070 // Csa3G172420 // Csa3G182220 // Csa3G185110 // Csa1G051770 // Csa5G292230 // Csa5G242650 // Csa3G180370 // Csa1G046850 // Csa5G139650 // Csa3G200200 // Csa2G405030 // Csa3G175630 // Csa1G046840 // Csa3G175670 // Csa5G082290 // Csa2G401490 // Csa1G042840 // Csa1G042790 // Csa3G176340 // Csa2G401350 // Csa3G175730 // Csa1G045790 // Csa5G3…
GO:0006412	P	translation	35	1177	366	10903	0.78	1	// Csa5G321430 // Csa1G050150 // Csa1G084310 // Csa1G050420 // Csa5G153090 // Csa5G139110 // Csa5G080780 // Csa2G406670 // Csa5G292230 // Csa2G401360 // Csa5G139920 // Csa3G187290 // Csa5G276470 // Csa3G202730 // Csa1G042360 // Csa5G148690 // Csa2G386130 // Csa1G095030 // Csa3G171140 // Csa3G187320 // Csa5G141060 // Csa3G186680 // Csa3G176340 // Csa2G401350 // Csa1G057000 // Csa2G393180 // Csa5G1…
GO:0006950	P	response to stress	34	1177	373	10903	0.85	1	// Csa1G042150 // Csa2G406650 // Csa2G406630 // Csa3G183950 // Csa5G285030 // Csa1G045880 // Csa3G171870 // Csa5G114570 // Csa1G039920 // Csa1G050040 // Csa5G286040 // Csa1G051840 // Csa1G062960 // Csa5G289610 // Csa3G182000 // Csa3G182010 // Csa5G154200 // Csa1G039030 // Csa5G262770 // Csa3G172370 // Csa1G085890 // Csa1G073770 // Csa5G154190 // Csa2G406640 // Csa1G077120 // Csa5G135340 // Csa3G1…
GO:0016818	F	hydrolase activity, acting on acid anhydrides, in phosphorus-containing anhydrides	34	1177	339	10903	0.69	1	// Csa5G114060 // Csa5G154210 // Csa1G073770 // Csa1G042070 // Csa1G097710 // Csa5G140490 // Csa1G077130 // Csa1G039160 // Csa5G292210 // Csa1G065980 // Csa5G321490 // Csa5G310810 // Csa3G184580 // Csa2G401410 // Csa5G139650 // Csa5G149840 // Csa1G042660 // Csa3G172990 // Csa1G042910 // Csa1G042790 // Csa2G405060 // Csa1G039330 // Csa5G153080 // Csa5G266830 // Csa5G321480 // Csa1G044820 // Csa5G1…
GO:0016817	F	hydrolase activity, acting on acid anhydrides	34	1177	348	10903	0.74	1	// Csa5G114060 // Csa5G154210 // Csa1G073770 // Csa1G042070 // Csa1G097710 // Csa5G140490 // Csa1G077130 // Csa1G039160 // Csa5G292210 // Csa1G065980 // Csa5G321490 // Csa5G310810 // Csa3G184580 // Csa2G401410 // Csa5G139650 // Csa5G149840 // Csa1G042660 // Csa3G172990 // Csa1G042910 // Csa1G042790 // Csa2G405060 // Csa1G039330 // Csa5G153080 // Csa5G266830 // Csa5G321480 // Csa1G044820 // Csa5G1…
GO:0003700	F	transcription factor activity, sequence-specific DNA binding	34	1177	391	10903	0.91	1	// Csa5G155560 // Csa3G181940 // Csa5G150420 // Csa5G065660 // Csa3G173030 // Csa1G042290 // Csa5G146300 // Csa5G151530 // Csa5G139930 // Csa1G085390 // Csa1G039900 // Csa1G075060 // Csa1G051580 // Csa5G156170 // Csa3G172930 // Csa1G074980 // Csa5G139630 // Csa1G045820 // Csa1G075030 // Csa3G207390 // Csa2G403160 // Csa2G406060 // Csa1G042340 // Csa5G155570 // Csa5G137430 // Csa1G042960 // Csa3G1…
GO:0001071	F	nucleic acid binding transcription factor activity	34	1177	391	10903	0.91	1	// Csa5G155560 // Csa3G181940 // Csa5G150420 // Csa5G065660 // Csa3G173030 // Csa1G042290 // Csa5G146300 // Csa5G151530 // Csa5G139930 // Csa1G085390 // Csa1G039900 // Csa1G075060 // Csa1G051580 // Csa5G156170 // Csa3G172930 // Csa1G074980 // Csa5G139630 // Csa1G045820 // Csa1G075030 // Csa3G207390 // Csa2G403160 // Csa2G406060 // Csa1G042340 // Csa5G155570 // Csa5G137430 // Csa1G042960 // Csa3G1…
GO:0016462	F	pyrophosphatase activity	34	1177	335	10903	0.66	1	// Csa5G114060 // Csa5G154210 // Csa1G073770 // Csa1G042070 // Csa1G097710 // Csa5G140490 // Csa1G077130 // Csa1G039160 // Csa5G292210 // Csa1G065980 // Csa5G321490 // Csa5G310810 // Csa3G184580 // Csa2G401410 // Csa5G139650 // Csa5G149840 // Csa1G042660 // Csa3G172990 // Csa1G042910 // Csa1G042790 // Csa2G405060 // Csa1G039330 // Csa5G153080 // Csa5G266830 // Csa5G321480 // Csa1G044820 // Csa5G1…
GO:0016798	F	hydrolase activity, acting on glycosyl bonds	33	1177	317	10903	0.61	1	// Csa1G038980 // Csa3G185670 // Csa5G139770 // Csa5G152200 // Csa5G146320 // Csa3G185120 // Csa5G151630 // Csa5G139170 // Csa5G139730 // Csa3G172380 // Csa5G139740 // Csa5G128240 // Csa3G199050 // Csa5G057140 // Csa1G031850 // Csa5G289610 // Csa1G066500 // Csa5G150430 // Csa1G062370 // Csa1G064700 // Csa5G139760 // Csa5G149880 // Csa5G266870 // Csa1G064150 // Csa5G152130 // Csa5G140480 // Csa5G1…
GO:0022857	F	transmembrane transporter activity	33	1177	426	10903	0.98	1	// Csa2G406710 // Csa5G154210 // Csa5G155540 // Csa5G141050 // Csa1G044870 // Csa1G071120 // Csa1G039160 // Csa1G057050 // Csa5G098980 // Csa3G198470 // Csa5G139260 // Csa1G046110 // Csa5G310810 // Csa3G180310 // Csa1G071870 // Csa3G182250 // Csa5G257690 // Csa1G056920 // Csa5G070180 // Csa5G155550 // Csa5G292260 // Csa1G057060 // Csa5G139860 // Csa5G321480 // Csa5G139510 // Csa5G146850 // Csa5G3…
GO:0017111	F	nucleoside-triphosphatase activity	33	1177	327	10903	0.67	1	// Csa5G114060 // Csa5G154210 // Csa1G073770 // Csa1G042070 // Csa1G097710 // Csa5G140490 // Csa1G077130 // Csa1G039160 // Csa5G292210 // Csa1G065980 // Csa5G321490 // Csa5G310810 // Csa3G184580 // Csa2G401410 // Csa5G139650 // Csa5G149840 // Csa1G042660 // Csa3G172990 // Csa1G042910 // Csa1G042790 // Csa1G062930 // Csa1G039330 // Csa5G266830 // Csa5G321480 // Csa1G044820 // Csa5G153100 // Csa5G1…
GO:0007154	P	cell communication	32	1177	235	10903	0.13	1	// Csa1G071140 // Csa3G171200 // Csa1G071280 // Csa5G265300 // Csa1G071160 // Csa1G070600 // Csa3G181980 // Csa5G139010 // Csa1G071200 // Csa1G070620 // Csa1G071240 // Csa1G071220 // Csa1G071260 // Csa1G071790 // Csa5G256680 // Csa1G071150 // Csa3G180290 // Csa5G152980 // Csa1G071170 // Csa1G071130 // Csa1G070610 // Csa1G038380 // Csa1G071210 // Csa1G039230 // Csa1G086920 // Csa1G071190 // Csa1G0…
GO:0006811	P	ion transport	32	1177	273	10903	0.36	1	// Csa2G406710 // Csa5G154210 // Csa1G047430 // Csa1G057050 // Csa5G152240 // Csa1G039160 // Csa5G098980 // Csa5G139260 // Csa1G046110 // Csa1G042260 // Csa5G310810 // Csa5G139510 // Csa3G182250 // Csa5G257690 // Csa5G070180 // Csa1G051620 // Csa5G140450 // Csa1G103270 // Csa1G057060 // Csa3G185150 // Csa5G152250 // Csa5G151600 // Csa5G321480 // Csa5G151580 // Csa5G321490 // Csa5G146830 // Csa3G1…
GO:0005198	F	structural molecule activity	32	1177	290	10903	0.48	1	// Csa1G050150 // Csa5G139110 // Csa2G406670 // Csa5G292230 // Csa5G139920 // Csa3G187290 // Csa5G276470 // Csa3G202730 // Csa1G042360 // Csa2G386130 // Csa1G095030 // Csa3G171140 // Csa3G187320 // Csa5G141060 // Csa5G082290 // Csa1G042790 // Csa3G176340 // Csa2G401350 // Csa1G057000 // Csa2G393180 // Csa5G148810 // Csa3G171790 // Csa5G153160 // Csa1G074910 // Csa5G284530 // Csa5G264270 // Csa1G1…
GO:0006082	P	organic acid metabolic process	31	1177	288	10903	0.53	1	// Csa1G050400 // Csa5G152820 // Csa1G051630 // Csa1G076620 // Csa5G153090 // Csa5G080780 // Csa2G404870 // Csa5G346550 // Csa5G106010 // Csa2G401360 // Csa1G046170 // Csa1G062310 // Csa1G084310 // Csa3G180330 // Csa1G031730 // Csa1G050380 // Csa3G178500 // Csa5G080790 // Csa5G154750 // Csa1G064170 // Csa1G050360 // Csa1G096620 // Csa3G199630 // Csa3G183920 // Csa3G178490 // Csa5G348050 // Csa5G1…
GO:0016788	F	hydrolase activity, acting on ester bonds	31	1177	371	10903	0.93	1	// Csa1G056930 // Csa1G051630 // Csa1G076600 // Csa1G076620 // Csa3G175720 // Csa5G148500 // Csa1G039220 // Csa5G154760 // Csa1G049450 // Csa2G401340 // Csa5G139130 // Csa1G072460 // Csa1G084310 // Csa1G050040 // Csa5G139430 // Csa5G119700 // Csa5G155530 // Csa1G050100 // Csa3G182000 // Csa5G264290 // Csa2G386100 // Csa3G205280 // Csa2G396190 // Csa5G139140 // Csa1G072450 // Csa1G042230 // Csa1G0…
GO:0004553	F	hydrolase activity, hydrolyzing O-glycosyl compounds	31	1177	300	10903	0.62	1	// Csa3G185670 // Csa5G139770 // Csa5G152200 // Csa5G146320 // Csa3G185120 // Csa5G151630 // Csa5G139170 // Csa5G139730 // Csa3G172380 // Csa1G064150 // Csa5G128240 // Csa3G199050 // Csa5G057140 // Csa1G031850 // Csa1G066500 // Csa5G150430 // Csa1G062370 // Csa1G064700 // Csa5G139760 // Csa5G149880 // Csa5G266870 // Csa5G139740 // Csa5G152130 // Csa5G140480 // Csa5G151620 // Csa5G146960 // Csa3G1…
GO:1901135	P	carbohydrate derivative metabolic process	30	1177	190	10903	0.037	1	// Csa1G043120 // Csa1G050200 // Csa3G206310 // Csa3G169490 // Csa1G039160 // Csa1G045680 // Csa5G139130 // Csa5G083850 // Csa5G139710 // Csa5G083830 // Csa5G321490 // Csa5G128240 // Csa2G406760 // Csa5G155530 // Csa2G396220 // Csa1G062900 // Csa3G171210 // Csa1G042620 // Csa3G205310 // Csa3G189850 // Csa2G401310 // Csa1G062930 // Csa5G153080 // Csa5G148580 // Csa3G206320 // Csa5G139140 // Csa5G3…
GO:0006508	P	proteolysis	30	1177	346	10903	0.9	1	// Csa1G062290 // Csa5G155500 // Csa3G189860 // Csa1G042610 // Csa5G152990 // Csa3G188350 // Csa1G039320 // Csa3G177990 // Csa1G042220 // Csa5G146970 // Csa1G087940 // Csa1G050160 // Csa3G187260 // Csa3G178520 // Csa3G185660 // Csa3G187300 // Csa5G141040 // Csa3G187280 // Csa3G176300 // Csa3G180410 // Csa1G039210 // Csa3G188340 // Csa1G073050 // Csa5G139060 // Csa5G141080 // Csa5G152230 // Csa5G1…
GO:0022892	F	substrate-specific transporter activity	30	1177	294	10903	0.65	1	// Csa2G406710 // Csa5G154210 // Csa1G042070 // Csa1G057050 // Csa1G039160 // Csa5G139310 // Csa5G098980 // Csa5G139260 // Csa1G046110 // Csa5G310810 // Csa5G139290 // Csa3G182250 // Csa5G257690 // Csa1G056920 // Csa5G070180 // Csa5G155550 // Csa1G057060 // Csa5G139860 // Csa1G071870 // Csa3G183320 // Csa5G321480 // Csa5G139510 // Csa1G041570 // Csa5G321490 // Csa3G177940 // Csa5G289590 // Csa2G4…
GO:0016757	F	transferase activity, transferring glycosyl groups	30	1177	349	10903	0.91	1	// Csa1G043120 // Csa1G056940 // Csa3G206310 // Csa3G169490 // Csa3G200710 // Csa1G045680 // Csa1G046170 // Csa5G139710 // Csa5G322500 // Csa5G057140 // Csa1G031850 // Csa2G396220 // Csa1G062900 // Csa1G042620 // Csa1G042430 // Csa5G375760 // Csa3G205310 // Csa1G031890 // Csa1G064700 // Csa3G206320 // Csa3G172390 // Csa1G073850 // Csa1G062920 // Csa1G046060 // Csa1G075580 // Csa2G396210 // Csa1G0…
GO:0043436	P	oxoacid metabolic process	29	1177	261	10903	0.47	1	// Csa1G050400 // Csa5G152820 // Csa1G051630 // Csa1G076620 // Csa5G153090 // Csa5G080780 // Csa2G404870 // Csa5G346550 // Csa5G106010 // Csa2G401360 // Csa1G031730 // Csa1G062310 // Csa1G084310 // Csa3G180330 // Csa1G050380 // Csa3G178500 // Csa5G080790 // Csa5G154750 // Csa1G050360 // Csa1G096620 // Csa3G199630 // Csa3G183920 // Csa3G178490 // Csa5G348050 // Csa5G100000 // Csa2G406690 // Csa2G4…
GO:0044723	P	single-organism carbohydrate metabolic process	29	1177	166	10903	0.014	1	// Csa1G043120 // Csa3G206310 // Csa1G050360 // Csa3G169490 // Csa1G050250 // Csa1G045680 // Csa5G083850 // Csa5G139710 // Csa5G083830 // Csa5G322500 // Csa1G044930 // Csa1G062900 // Csa1G042620 // Csa1G031890 // Csa5G155470 // Csa3G205310 // Csa1G050520 // Csa5G148720 // Csa3G206320 // Csa5G149880 // Csa1G050240 // Csa1G073850 // Csa1G039880 // Csa3G168910 // Csa5G083820 // Csa3G175690 // Csa2G3…
GO:0019752	P	carboxylic acid metabolic process	28	1177	251	10903	0.46	1	// Csa1G050400 // Csa5G152820 // Csa1G051630 // Csa1G076620 // Csa5G153090 // Csa5G080780 // Csa2G404870 // Csa5G346550 // Csa5G106010 // Csa2G401360 // Csa1G031730 // Csa1G062310 // Csa1G084310 // Csa3G180330 // Csa1G050380 // Csa3G178500 // Csa5G080790 // Csa5G154750 // Csa1G050360 // Csa1G096620 // Csa3G199630 // Csa3G183920 // Csa3G178490 // Csa5G348050 // Csa5G100000 // Csa2G404730 // Csa3G1…
GO:0006629	P	lipid metabolic process	27	1177	304	10903	0.86	1	// Csa1G062290 // Csa5G152820 // Csa1G051630 // Csa1G063610 // Csa1G039220 // Csa3G174040 // Csa5G083850 // Csa5G083830 // Csa1G072460 // Csa1G042200 // Csa5G381800 // Csa1G108820 // Csa5G155530 // Csa1G042750 // Csa3G178500 // Csa1G042620 // Csa3G205280 // Csa3G174570 // Csa5G077750 // Csa5G091890 // Csa5G148740 // Csa3G183920 // Csa3G178490 // Csa5G083820 // Csa1G084300 // Csa1G073750 // Csa3G1…
GO:0070011	F	peptidase activity, acting on L-amino acid peptides	27	1177	316	10903	0.9	1	// Csa1G062290 // Csa1G042170 // Csa5G155500 // Csa3G189860 // Csa1G042610 // Csa5G152990 // Csa3G188350 // Csa1G039320 // Csa5G153030 // Csa3G177990 // Csa1G042220 // Csa5G146970 // Csa1G087940 // Csa1G050160 // Csa3G178520 // Csa3G182210 // Csa5G141040 // Csa3G176300 // Csa3G180410 // Csa1G039210 // Csa3G188340 // Csa1G073050 // Csa5G139060 // Csa5G139420 // Csa1G042250 // Csa5G139560 // Csa1G0…
GO:0008233	F	peptidase activity	27	1177	329	10903	0.94	1	// Csa1G062290 // Csa1G042170 // Csa5G155500 // Csa3G189860 // Csa1G042610 // Csa5G152990 // Csa3G188350 // Csa1G039320 // Csa5G153030 // Csa3G177990 // Csa1G042220 // Csa5G146970 // Csa1G087940 // Csa1G050160 // Csa3G178520 // Csa3G182210 // Csa5G141040 // Csa3G176300 // Csa3G180410 // Csa1G039210 // Csa3G188340 // Csa1G073050 // Csa5G139060 // Csa5G139420 // Csa1G042250 // Csa5G139560 // Csa1G0…
GO:1990904	C	ribonucleoprotein complex	27	1177	312	10903	0.89	1	// Csa1G050150 // Csa3G171080 // Csa5G139110 // Csa2G406670 // Csa5G292230 // Csa5G139920 // Csa3G187290 // Csa5G276470 // Csa3G202730 // Csa1G042360 // Csa2G386130 // Csa1G095030 // Csa3G171140 // Csa3G187320 // Csa5G141060 // Csa3G176340 // Csa2G401350 // Csa1G057000 // Csa2G393180 // Csa5G148810 // Csa3G171790 // Csa5G284530 // Csa5G264270 // Csa1G046840 // Csa5G114610 // Csa3G182240 // Csa5G1…
GO:0030529	C	intracellular ribonucleoprotein complex	27	1177	312	10903	0.89	1	// Csa1G050150 // Csa3G171080 // Csa5G139110 // Csa2G406670 // Csa5G292230 // Csa5G139920 // Csa3G187290 // Csa5G276470 // Csa3G202730 // Csa1G042360 // Csa2G386130 // Csa1G095030 // Csa3G171140 // Csa3G187320 // Csa5G141060 // Csa3G176340 // Csa2G401350 // Csa1G057000 // Csa2G393180 // Csa5G148810 // Csa3G171790 // Csa5G284530 // Csa5G264270 // Csa1G046840 // Csa5G114610 // Csa3G182240 // Csa5G1…
GO:0003735	F	structural constituent of ribosome	26	1177	276	10903	0.78	1	// Csa1G050150 // Csa5G139110 // Csa2G406670 // Csa5G292230 // Csa5G139920 // Csa3G187290 // Csa5G276470 // Csa3G202730 // Csa1G042360 // Csa2G386130 // Csa1G095030 // Csa3G171140 // Csa3G187320 // Csa5G141060 // Csa3G176340 // Csa2G401350 // Csa1G057000 // Csa2G393180 // Csa5G148810 // Csa3G171790 // Csa5G284530 // Csa5G264270 // Csa1G046840 // Csa5G114610 // Csa3G182240 // Csa5G146890
GO:0005840	C	ribosome	26	1177	272	10903	0.75	1	// Csa1G050150 // Csa5G139110 // Csa2G406670 // Csa5G292230 // Csa5G139920 // Csa3G187290 // Csa5G276470 // Csa3G202730 // Csa1G042360 // Csa2G386130 // Csa1G095030 // Csa3G171140 // Csa3G187320 // Csa5G141060 // Csa3G176340 // Csa2G401350 // Csa1G057000 // Csa2G393180 // Csa5G148810 // Csa3G171790 // Csa5G284530 // Csa5G264270 // Csa1G046840 // Csa5G114610 // Csa3G182240 // Csa5G146890
GO:0019637	P	organophosphate metabolic process	25	1177	189	10903	0.2	1	// Csa1G047450 // Csa1G057010 // Csa1G039160 // Csa5G139130 // Csa5G083850 // Csa5G083830 // Csa5G321490 // Csa5G381800 // Csa1G108820 // Csa2G406760 // Csa5G155530 // Csa3G171210 // Csa3G189850 // Csa2G401310 // Csa5G153080 // Csa5G148580 // Csa1G050200 // Csa5G139140 // Csa5G091890 // Csa3G176280 // Csa5G321480 // Csa5G083820 // Csa1G072460 // Csa5G149340 // Csa1G062930
GO:0016758	F	transferase activity, transferring hexosyl groups	25	1177	294	10903	0.9	1	// Csa1G043120 // Csa1G056940 // Csa3G206310 // Csa3G169490 // Csa3G200710 // Csa1G045680 // Csa5G139710 // Csa5G322500 // Csa5G057140 // Csa1G031850 // Csa1G062920 // Csa1G062900 // Csa1G042620 // Csa1G042430 // Csa3G205310 // Csa1G064700 // Csa3G206320 // Csa1G073850 // Csa1G031890 // Csa3G172390 // Csa1G075580 // Csa1G042440 // Csa5G146900 // Csa2G401440 // Csa1G038350
GO:0003723	F	RNA binding	25	1177	260	10903	0.74	1	// Csa1G041530 // Csa2G402020 // Csa3G171080 // Csa1G050420 // Csa2G404830 // Csa1G039120 // Csa5G292230 // Csa5G273440 // Csa1G064140 // Csa1G063630 // Csa1G031810 // Csa5G044010 // Csa5G154220 // Csa5G139880 // Csa1G042640 // Csa3G186680 // Csa3G176340 // Csa5G139920 // Csa5G148810 // Csa2G404860 // Csa1G077210 // Csa3G202720 // Csa3G183360 // Csa5G114610 // Csa2G401420
GO:1901137	P	carbohydrate derivative biosynthetic process	24	1177	101	10903	0.00089	0.12	// Csa1G043120 // Csa1G050200 // Csa3G206310 // Csa3G169490 // Csa1G039160 // Csa1G045680 // Csa5G083850 // Csa5G139710 // Csa5G083830 // Csa5G321490 // Csa5G155530 // Csa2G396220 // Csa1G062900 // Csa1G042620 // Csa3G205310 // Csa2G401310 // Csa1G062930 // Csa5G153080 // Csa5G148580 // Csa3G206320 // Csa5G321480 // Csa5G083820 // Csa2G396210 // Csa5G146900
GO:0006812	P	cation transport	24	1177	210	10903	0.43	1	// Csa5G154210 // Csa1G057050 // Csa5G152240 // Csa1G039160 // Csa5G098980 // Csa5G321490 // Csa1G042260 // Csa5G310810 // Csa5G257690 // Csa5G070180 // Csa1G051620 // Csa5G140450 // Csa1G103270 // Csa1G057060 // Csa3G185150 // Csa5G152250 // Csa5G321480 // Csa5G151580 // Csa5G146830 // Csa3G185130 // Csa3G177940 // Csa2G402060 // Csa1G062930 // Csa5G312840
GO:0044765	P	single-organism transport	24	1177	232	10903	0.61	1	// Csa5G155540 // Csa3G171080 // Csa1G042070 // Csa5G141050 // Csa1G044870 // Csa1G039200 // Csa1G071120 // Csa1G057050 // Csa3G203260 // Csa1G039160 // Csa5G321490 // Csa5G265810 // Csa3G180310 // Csa3G182250 // Csa1G056920 // Csa5G070180 // Csa1G050470 // Csa1G057060 // Csa5G321480 // Csa1G041570 // Csa5G289590 // Csa3G183320 // Csa1G062930 // Csa5G312840
GO:1902578	P	single-organism localization	24	1177	245	10903	0.71	1	// Csa5G155540 // Csa3G171080 // Csa1G042070 // Csa5G141050 // Csa1G044870 // Csa1G039200 // Csa1G071120 // Csa1G057050 // Csa3G203260 // Csa1G039160 // Csa5G321490 // Csa5G265810 // Csa3G180310 // Csa3G182250 // Csa1G056920 // Csa5G070180 // Csa1G050470 // Csa1G057060 // Csa5G321480 // Csa1G041570 // Csa5G289590 // Csa3G183320 // Csa1G062930 // Csa5G312840
GO:0044085	P	cellular component biogenesis	24	1177	139	10903	0.026	1	// Csa5G153000 // Csa3G183360 // Csa5G154760 // Csa5G153680 // Csa5G057140 // Csa1G031850 // Csa1G044930 // Csa3G200200 // Csa2G405030 // Csa2G396200 // Csa1G042620 // Csa1G045840 // Csa5G258210 // Csa1G050520 // Csa1G064700 // Csa3G185110 // Csa1G063520 // Csa1G084320 // Csa1G046000 // Csa1G046100 // Csa1G039860 // Csa1G108280 // Csa5G381790 // Csa1G038350
GO:0022891	F	substrate-specific transmembrane transporter activity	24	1177	257	10903	0.78	1	// Csa2G406710 // Csa5G154210 // Csa1G057050 // Csa1G039160 // Csa5G098980 // Csa5G139260 // Csa1G046110 // Csa5G310810 // Csa1G071870 // Csa3G182250 // Csa5G257690 // Csa1G056920 // Csa5G070180 // Csa5G155550 // Csa1G057060 // Csa5G139860 // Csa5G321480 // Csa5G139510 // Csa5G321490 // Csa3G177940 // Csa5G289590 // Csa2G402060 // Csa1G062930 // Csa5G312840
GO:0048037	F	cofactor binding	24	1177	280	10903	0.89	1	// Csa3G190380 // Csa1G050250 // Csa5G106010 // Csa5G056620 // Csa1G031730 // Csa1G038950 // Csa5G141150 // Csa1G050240 // Csa5G139300 // Csa5G156120 // Csa1G043130 // Csa1G096090 // Csa5G154750 // Csa1G096620 // Csa3G199630 // Csa1G075580 // Csa5G348050 // Csa5G100000 // Csa3G184030 // Csa1G045640 // Csa3G168970 // Csa5G148520 // Csa2G404730 // Csa3G177920
GO:0032501	P	multicellular organismal process	22	1177	84	10903	0.00048	0.075	// Csa1G071140 // Csa1G071280 // Csa1G071160 // Csa1G070600 // Csa1G071200 // Csa1G070620 // Csa1G071240 // Csa1G071220 // Csa1G071260 // Csa1G074980 // Csa1G071790 // Csa5G060150 // Csa3G185660 // Csa1G071150 // Csa1G071170 // Csa5G372190 // Csa1G071130 // Csa1G070610 // Csa1G071210 // Csa1G071190 // Csa1G071230 // Csa1G071270
GO:0051716	P	cellular response to stimulus	22	1177	316	10903	0.99	1	// Csa3G171200 // Csa3G181980 // Csa5G139010 // Csa1G050040 // Csa5G289610 // Csa3G182000 // Csa3G180290 // Csa5G152980 // Csa5G265300 // Csa1G038380 // Csa1G039230 // Csa1G086920 // Csa1G073070 // Csa5G115170 // Csa5G152930 // Csa1G045870 // Csa1G042690 // Csa1G039060 // Csa1G073770 // Csa2G403720 // Csa5G256680 // Csa3G182010
GO:0006996	P	organelle organization	22	1177	187	10903	0.38	1	// Csa3G175660 // Csa3G171220 // Csa2G404990 // Csa2G408390 // Csa3G172970 // Csa2G408410 // Csa1G046850 // Csa5G092900 // Csa3G200200 // Csa2G405030 // Csa3G182120 // Csa3G175630 // Csa1G042840 // Csa3G176870 // Csa3G175730 // Csa1G045790 // Csa3G185110 // Csa1G039090 // Csa1G084320 // Csa5G083860 // Csa5G381790 // Csa2G408420
GO:0016887	F	ATPase activity	22	1177	182	10903	0.34	1	// Csa5G154210 // Csa1G042070 // Csa1G042910 // Csa1G077130 // Csa1G039160 // Csa5G292210 // Csa5G321490 // Csa5G310810 // Csa3G184580 // Csa5G149840 // Csa1G097710 // Csa1G073770 // Csa1G039330 // Csa5G140490 // Csa1G044820 // Csa5G321480 // Csa5G292220 // Csa1G041570 // Csa1G062930 // Csa1G045470 // Csa2G405060 // Csa5G152930
GO:0055086	P	nucleobase-containing small molecule metabolic process	21	1177	123	10903	0.039	1	// Csa3G171210 // Csa5G352620 // Csa2G396220 // Csa5G321480 // Csa2G406760 // Csa3G189850 // Csa5G321490 // Csa1G047450 // Csa5G352610 // Csa3G176280 // Csa2G401310 // Csa5G149340 // Csa1G050200 // Csa2G396210 // Csa5G153080 // Csa5G148580 // Csa1G057010 // Csa1G062930 // Csa5G139140 // Csa1G039160 // Csa5G139130
GO:0015075	F	ion transmembrane transporter activity	21	1177	230	10903	0.8	1	// Csa5G139860 // Csa1G057050 // Csa5G098980 // Csa5G139510 // Csa5G154210 // Csa1G046110 // Csa5G070180 // Csa5G310810 // Csa2G406710 // Csa5G139260 // Csa3G177940 // Csa5G289590 // Csa2G402060 // Csa1G057060 // Csa5G257690 // Csa5G312840 // Csa1G062930 // Csa5G321480 // Csa1G039160 // Csa5G321490 // Csa3G182250
GO:0046983	F	protein dimerization activity	21	1177	203	10903	0.61	1	// Csa5G269890 // Csa1G039000 // Csa3G171120 // Csa3G178580 // Csa5G156220 // Csa1G095010 // Csa1G084320 // Csa1G042340 // Csa1G051740 // Csa1G065960 // Csa3G172980 // Csa1G045430 // Csa1G074400 // Csa1G051770 // Csa3G178570 // Csa5G139690 // Csa1G051760 // Csa1G039980 // Csa5G135350 // Csa1G070590 // Csa1G032990
GO:0071554	P	cell wall organization or biogenesis	20	1177	80	10903	0.0014	0.16	// Csa5G264290 // Csa1G042620 // Csa5G125700 // Csa1G039860 // Csa5G128240 // Csa5G057140 // Csa3G175720 // Csa1G031850 // Csa5G332530 // Csa5G139430 // Csa1G044930 // Csa1G064700 // Csa5G119700 // Csa1G033320 // Csa1G050520 // Csa5G156210 // Csa1G038350 // Csa1G049450 // Csa2G396200 // Csa5G333040
GO:0000003	P	reproduction	19	1177	42	10903	2.9e-06	0.00061	// Csa1G071140 // Csa1G071190 // Csa1G071220 // Csa1G071150 // Csa1G071280 // Csa1G071230 // Csa1G071260 // Csa1G071270 // Csa1G071170 // Csa1G071240 // Csa1G071160 // Csa1G071130 // Csa1G070600 // Csa1G074980 // Csa1G070610 // Csa1G071790 // Csa1G071210 // Csa1G071200 // Csa1G070620
GO:0044702	P	single organism reproductive process	19	1177	42	10903	2.9e-06	0.00061	// Csa1G071140 // Csa1G071190 // Csa1G071220 // Csa1G071150 // Csa1G071280 // Csa1G071230 // Csa1G071260 // Csa1G071270 // Csa1G071170 // Csa1G071240 // Csa1G071160 // Csa1G071130 // Csa1G070600 // Csa1G074980 // Csa1G070610 // Csa1G071790 // Csa1G071210 // Csa1G071200 // Csa1G070620
GO:0022414	P	reproductive process	19	1177	42	10903	2.9e-06	0.00061	// Csa1G071140 // Csa1G071190 // Csa1G071220 // Csa1G071150 // Csa1G071280 // Csa1G071230 // Csa1G071260 // Csa1G071270 // Csa1G071170 // Csa1G071240 // Csa1G071160 // Csa1G071130 // Csa1G070600 // Csa1G074980 // Csa1G070610 // Csa1G071790 // Csa1G071210 // Csa1G071200 // Csa1G070620
GO:0065008	P	regulation of biological quality	19	1177	148	10903	0.27	1	// Csa1G084280 // Csa5G148770 // Csa5G153040 // Csa2G405010 // Csa1G042840 // Csa3G168970 // Csa2G403150 // Csa1G062380 // Csa1G046180 // Csa1G065970 // Csa3G200200 // Csa2G405030 // Csa2G396230 // Csa2G403720 // Csa1G038320 // Csa5G148480 // Csa3G171050 // Csa5G139860 // Csa5G115170
GO:0020037	F	heme binding	19	1177	313	10903	1	1	// Csa5G139160 // Csa3G186690 // Csa1G045880 // Csa1G077120 // Csa5G153010 // Csa3G182190 // Csa5G262770 // Csa3G182180 // Csa1G039830 // Csa3G179180 // Csa2G406650 // Csa2G406630 // Csa1G051840 // Csa1G062960 // Csa5G139780 // Csa5G076690 // Csa1G044890 // Csa2G406640 // Csa5G244150
GO:0004175	F	endopeptidase activity	19	1177	206	10903	0.78	1	// Csa1G062290 // Csa5G153030 // Csa5G155500 // Csa5G139060 // Csa1G042220 // Csa1G045910 // Csa1G039210 // Csa1G042610 // Csa5G141040 // Csa3G182210 // Csa3G178520 // Csa1G042250 // Csa5G139560 // Csa3G176300 // Csa3G188350 // Csa3G180410 // Csa1G039320 // Csa3G188340 // Csa3G177990
GO:0046906	F	tetrapyrrole binding	19	1177	314	10903	1	1	// Csa5G139160 // Csa3G186690 // Csa1G045880 // Csa1G077120 // Csa5G153010 // Csa3G182190 // Csa5G262770 // Csa3G182180 // Csa1G039830 // Csa3G179180 // Csa2G406650 // Csa2G406630 // Csa1G051840 // Csa1G062960 // Csa5G139780 // Csa5G076690 // Csa1G044890 // Csa2G406640 // Csa5G244150
GO:0044703	P	multi-organism reproductive process	18	1177	34	10903	9.4e-07	0.00029	// Csa1G071140 // Csa1G071190 // Csa1G071220 // Csa1G071150 // Csa1G071280 // Csa1G071230 // Csa1G071260 // Csa1G071270 // Csa1G071170 // Csa1G071240 // Csa1G071160 // Csa1G071130 // Csa1G070600 // Csa1G070610 // Csa1G071790 // Csa1G071210 // Csa1G071200 // Csa1G070620
GO:0044706	P	multi-multicellular organism process	18	1177	34	10903	9.4e-07	0.00029	// Csa1G071140 // Csa1G071190 // Csa1G071220 // Csa1G071150 // Csa1G071280 // Csa1G071230 // Csa1G071260 // Csa1G071270 // Csa1G071170 // Csa1G071240 // Csa1G071160 // Csa1G071130 // Csa1G070600 // Csa1G070610 // Csa1G071790 // Csa1G071210 // Csa1G071200 // Csa1G070620
GO:0009875	P	pollen-pistil interaction	18	1177	34	10903	9.4e-07	0.00029	// Csa1G071140 // Csa1G071190 // Csa1G071220 // Csa1G071150 // Csa1G071280 // Csa1G071230 // Csa1G071260 // Csa1G071270 // Csa1G071170 // Csa1G071240 // Csa1G071160 // Csa1G071130 // Csa1G070600 // Csa1G070610 // Csa1G071790 // Csa1G071210 // Csa1G071200 // Csa1G070620
GO:0008037	P	cell recognition	18	1177	34	10903	9.4e-07	0.00029	// Csa1G071140 // Csa1G071190 // Csa1G071220 // Csa1G071150 // Csa1G071280 // Csa1G071230 // Csa1G071260 // Csa1G071270 // Csa1G071170 // Csa1G071240 // Csa1G071160 // Csa1G071130 // Csa1G070600 // Csa1G070610 // Csa1G071790 // Csa1G071210 // Csa1G071200 // Csa1G070620
GO:0048544	P	recognition of pollen	18	1177	34	10903	9.4e-07	0.00029	// Csa1G071140 // Csa1G071190 // Csa1G071220 // Csa1G071150 // Csa1G071280 // Csa1G071230 // Csa1G071260 // Csa1G071270 // Csa1G071170 // Csa1G071240 // Csa1G071160 // Csa1G071130 // Csa1G070600 // Csa1G070610 // Csa1G071790 // Csa1G071210 // Csa1G071200 // Csa1G070620
GO:0009856	P	pollination	18	1177	34	10903	9.4e-07	0.00029	// Csa1G071140 // Csa1G071190 // Csa1G071220 // Csa1G071150 // Csa1G071280 // Csa1G071230 // Csa1G071260 // Csa1G071270 // Csa1G071170 // Csa1G071240 // Csa1G071160 // Csa1G071130 // Csa1G070600 // Csa1G070610 // Csa1G071790 // Csa1G071210 // Csa1G071200 // Csa1G070620
GO:0051704	P	multi-organism process	18	1177	44	10903	1.6e-05	0.003	// Csa1G071140 // Csa1G071190 // Csa1G071220 // Csa1G071150 // Csa1G071280 // Csa1G071230 // Csa1G071260 // Csa1G071270 // Csa1G071170 // Csa1G071240 // Csa1G071160 // Csa1G071130 // Csa1G070600 // Csa1G070610 // Csa1G071790 // Csa1G071210 // Csa1G071200 // Csa1G070620
GO:0043565	F	sequence-specific DNA binding	18	1177	205	10903	0.83	1	// Csa3G180430 // Csa3G172930 // Csa2G403160 // Csa2G406060 // Csa3G173030 // Csa1G031750 // Csa5G065660 // Csa1G042840 // Csa5G139930 // Csa3G199010 // Csa3G187250 // Csa3G181940 // Csa5G137430 // Csa5G155480 // Csa1G040010 // Csa1G045480 // Csa1G045550 // Csa1G064670
GO:0016829	F	lyase activity	18	1177	133	10903	0.22	1	// Csa1G066550 // Csa1G064170 // Csa5G305760 // Csa1G045510 // Csa3G174550 // Csa5G348050 // Csa5G100000 // Csa1G108810 // Csa2G401270 // Csa1G066570 // Csa2G401310 // Csa1G068570 // Csa1G066560 // Csa5G106010 // Csa1G070080 // Csa1G062880 // Csa1G051790 // Csa1G031730
GO:0090407	P	organophosphate biosynthetic process	17	1177	92	10903	0.034	1	// Csa3G176280 // Csa5G321480 // Csa5G083820 // Csa1G047450 // Csa5G321490 // Csa5G083850 // Csa2G401310 // Csa5G149340 // Csa5G083830 // Csa5G153080 // Csa1G108820 // Csa5G148580 // Csa1G057010 // Csa1G062930 // Csa5G155530 // Csa1G039160 // Csa1G050200
GO:0006753	P	nucleoside phosphate metabolic process	17	1177	106	10903	0.088	1	// Csa3G171210 // Csa3G176280 // Csa5G321480 // Csa2G406760 // Csa5G321490 // Csa1G047450 // Csa1G050200 // Csa3G189850 // Csa2G401310 // Csa5G149340 // Csa5G153080 // Csa5G148580 // Csa1G057010 // Csa1G062930 // Csa5G139140 // Csa1G039160 // Csa5G139130
GO:0030001	P	metal ion transport	17	1177	111	10903	0.12	1	// Csa5G257690 // Csa5G154210 // Csa5G151580 // Csa5G070180 // Csa5G310810 // Csa5G146830 // Csa3G185130 // Csa1G051620 // Csa5G140450 // Csa2G402060 // Csa1G057060 // Csa3G185150 // Csa5G152250 // Csa1G103270 // Csa1G057050 // Csa1G042260 // Csa5G152240
GO:0044255	P	cellular lipid metabolic process	17	1177	169	10903	0.65	1	// Csa1G042620 // Csa3G183920 // Csa5G083830 // Csa3G178490 // Csa5G083820 // Csa5G152820 // Csa1G051630 // Csa1G072460 // Csa5G083850 // Csa5G381800 // Csa1G084300 // Csa1G073750 // Csa1G108820 // Csa3G178510 // Csa5G155530 // Csa3G178500 // Csa5G091890
GO:0071702	P	organic substance transport	17	1177	207	10903	0.89	1	// Csa1G042420 // Csa5G106030 // Csa1G046000 // Csa5G106020 // Csa1G056920 // Csa3G175670 // Csa1G041570 // Csa3G171080 // Csa3G172420 // Csa5G139310 // Csa1G042070 // Csa3G183320 // Csa5G367190 // Csa1G071930 // Csa5G152950 // Csa5G151600 // Csa5G139290
GO:0009117	P	nucleotide metabolic process	17	1177	105	10903	0.083	1	// Csa3G171210 // Csa3G176280 // Csa5G321480 // Csa2G406760 // Csa5G321490 // Csa1G047450 // Csa1G050200 // Csa3G189850 // Csa2G401310 // Csa5G149340 // Csa5G153080 // Csa5G148580 // Csa1G057010 // Csa1G062930 // Csa5G139140 // Csa1G039160 // Csa5G139130
GO:0098772	F	molecular function regulator	17	1177	174	10903	0.69	1	// Csa1G043210 // Csa3G176250 // Csa5G156190 // Csa1G043060 // Csa1G043220 // Csa3G175740 // Csa5G141120 // Csa5G053060 // Csa3G176260 // Csa1G033000 // Csa3G175720 // Csa5G139430 // Csa1G043200 // Csa5G286040 // Csa5G119700 // Csa5G125700 // Csa5G285030
GO:0016741	F	transferase activity, transferring one-carbon groups	17	1177	168	10903	0.64	1	// Csa3G187220 // Csa3G171070 // Csa3G180380 // Csa3G187230 // Csa1G062310 // Csa3G183360 // Csa1G042800 // Csa1G057010 // Csa3G185160 // Csa5G313340 // Csa5G146240 // Csa5G241140 // Csa5G148690 // Csa1G045840 // Csa1G086890 // Csa2G403730 // Csa5G241640
GO:0030234	F	enzyme regulator activity	17	1177	157	10903	0.53	1	// Csa1G043210 // Csa3G176250 // Csa5G156190 // Csa1G043060 // Csa1G043220 // Csa3G175740 // Csa5G141120 // Csa5G053060 // Csa3G176260 // Csa1G033000 // Csa3G175720 // Csa5G139430 // Csa1G043200 // Csa5G286040 // Csa5G119700 // Csa5G125700 // Csa5G285030
GO:0022804	F	active transmembrane transporter activity	17	1177	172	10903	0.67	1	// Csa5G098980 // Csa5G154210 // Csa1G046110 // Csa3G177940 // Csa5G141050 // Csa5G310810 // Csa5G155540 // Csa5G289590 // Csa1G044870 // Csa1G039330 // Csa1G071120 // Csa3G180310 // Csa1G062930 // Csa5G321480 // Csa1G039160 // Csa5G321490 // Csa3G182250
GO:0044283	P	small molecule biosynthetic process	16	1177	138	10903	0.43	1	// Csa3G199630 // Csa1G050400 // Csa5G152820 // Csa3G183920 // Csa3G178490 // Csa1G050380 // Csa1G051630 // Csa1G071920 // Csa3G180330 // Csa1G064170 // Csa2G404730 // Csa3G178510 // Csa5G262270 // Csa3G178500 // Csa1G046170 // Csa3G199570
GO:0042592	P	homeostatic process	16	1177	118	10903	0.23	1	// Csa1G084280 // Csa5G148770 // Csa2G405010 // Csa1G042840 // Csa3G168970 // Csa2G403150 // Csa1G062380 // Csa1G046180 // Csa1G065970 // Csa2G396230 // Csa2G403720 // Csa1G038320 // Csa5G148480 // Csa3G171050 // Csa5G139860 // Csa5G115170
GO:0006520	P	cellular amino acid metabolic process	16	1177	120	10903	0.25	1	// Csa3G199630 // Csa1G050400 // Csa3G199570 // Csa1G062310 // Csa1G050380 // Csa1G096620 // Csa1G084310 // Csa1G076620 // Csa5G153090 // Csa5G080790 // Csa5G154750 // Csa3G180330 // Csa5G080780 // Csa2G404730 // Csa2G404870 // Csa2G401360
GO:0043168	F	anion binding	15	1177	72	10903	0.02	0.88	// Csa3G199630 // Csa5G141150 // Csa5G289640 // Csa1G075580 // Csa5G348050 // Csa5G100000 // Csa3G179170 // Csa5G154750 // Csa5G148520 // Csa2G404730 // Csa3G177920 // Csa5G106010 // Csa1G096620 // Csa2G405050 // Csa1G031730
GO:0019725	P	cellular homeostasis	15	1177	108	10903	0.22	1	// Csa5G148770 // Csa5G115170 // Csa2G405010 // Csa3G168970 // Csa2G403150 // Csa1G062380 // Csa1G046180 // Csa1G065970 // Csa2G396230 // Csa2G403720 // Csa3G171050 // Csa5G148480 // Csa5G139860 // Csa1G084280 // Csa1G038320
GO:0044262	P	cellular carbohydrate metabolic process	15	1177	102	10903	0.16	1	// Csa1G039880 // Csa3G168910 // Csa5G322500 // Csa1G050360 // Csa1G031890 // Csa5G057140 // Csa1G073850 // Csa3G175690 // Csa1G050520 // Csa1G044930 // Csa1G064700 // Csa5G149880 // Csa2G401440 // Csa1G031850 // Csa2G396200
GO:0016853	F	isomerase activity	15	1177	110	10903	0.23	1	// Csa1G039880 // Csa5G155470 // Csa2G402020 // Csa2G406760 // Csa1G042130 // Csa3G176330 // Csa3G172970 // Csa5G128260 // Csa1G038360 // Csa1G084280 // Csa5G148720 // Csa1G039120 // Csa1G063630 // Csa5G366670 // Csa1G064140
GO:0008168	F	methyltransferase activity	15	1177	161	10903	0.75	1	// Csa3G187220 // Csa3G171070 // Csa3G180380 // Csa3G187230 // Csa1G062310 // Csa3G183360 // Csa1G042800 // Csa5G313340 // Csa5G146240 // Csa5G241140 // Csa5G148690 // Csa1G045840 // Csa1G086890 // Csa2G403730 // Csa5G241640
GO:0016874	F	ligase activity	15	1177	108	10903	0.22	1	// Csa1G087430 // Csa1G050400 // Csa1G050380 // Csa5G153040 // Csa1G084310 // Csa5G153090 // Csa5G149340 // Csa5G080790 // Csa5G153080 // Csa1G051600 // Csa5G080780 // Csa5G148580 // Csa5G153150 // Csa2G401360 // Csa1G050490
GO:0044428	C	nuclear part	15	1177	118	10903	0.31	1	// Csa3G182220 // Csa3G171220 // Csa5G082290 // Csa2G401990 // Csa2G401490 // Csa1G042840 // Csa1G041530 // Csa5G242650 // Csa3G180370 // Csa1G046850 // Csa1G051770 // Csa5G082300 // Csa1G045790 // Csa5G352590 // Csa1G039090
GO:1901605	P	alpha-amino acid metabolic process	14	1177	50	10903	0.0029	0.32	// Csa3G199630 // Csa1G050400 // Csa1G062310 // Csa1G050380 // Csa5G348050 // Csa5G100000 // Csa3G180330 // Csa1G031730 // Csa1G064170 // Csa2G404730 // Csa2G404870 // Csa5G106010 // Csa3G199570 // Csa1G046170
GO:0016053	P	organic acid biosynthetic process	14	1177	111	10903	0.33	1	// Csa3G199630 // Csa1G050400 // Csa5G152820 // Csa3G183920 // Csa3G178490 // Csa1G050380 // Csa1G051630 // Csa3G180330 // Csa1G064170 // Csa2G404730 // Csa3G178510 // Csa3G178500 // Csa1G046170 // Csa3G199570
GO:1901575	P	organic substance catabolic process	14	1177	161	10903	0.82	1	// Csa3G185660 // Csa5G128240 // Csa1G062310 // Csa5G152220 // Csa5G146970 // Csa5G152230 // Csa1G087940 // Csa1G076620 // Csa1G042210 // Csa5G141080 // Csa1G042710 // Csa1G073760 // Csa1G085370 // Csa1G072450
GO:0009056	P	catabolic process	14	1177	170	10903	0.87	1	// Csa3G185660 // Csa5G128240 // Csa1G062310 // Csa5G152220 // Csa5G146970 // Csa5G152230 // Csa1G087940 // Csa1G076620 // Csa1G042210 // Csa5G141080 // Csa1G042710 // Csa1G073760 // Csa1G085370 // Csa1G072450
GO:0008610	P	lipid biosynthetic process	14	1177	140	10903	0.65	1	// Csa5G083850 // Csa3G183920 // Csa5G083830 // Csa3G178490 // Csa5G083820 // Csa1G051630 // Csa5G152820 // Csa1G084300 // Csa1G073750 // Csa1G108820 // Csa3G178510 // Csa5G155530 // Csa3G178500 // Csa3G174040
GO:0045454	P	cell redox homeostasis	14	1177	95	10903	0.17	1	// Csa5G148770 // Csa5G115170 // Csa2G405010 // Csa3G168970 // Csa1G062380 // Csa1G046180 // Csa1G065970 // Csa2G396230 // Csa2G403720 // Csa3G171050 // Csa5G148480 // Csa2G403150 // Csa1G084280 // Csa1G038320
GO:0006259	P	DNA metabolic process	14	1177	199	10903	0.96	1	// Csa5G152220 // Csa5G289610 // Csa1G042840 // Csa1G042140 // Csa3G172970 // Csa1G045870 // Csa1G050040 // Csa1G042690 // Csa1G039840 // Csa1G073770 // Csa3G182010 // Csa5G152930 // Csa1G072450 // Csa3G182000
GO:0006396	P	RNA processing	14	1177	151	10903	0.75	1	// Csa1G045630 // Csa1G042680 // Csa3G182220 // Csa5G153680 // Csa3G185160 // Csa1G045840 // Csa5G154760 // Csa5G242650 // Csa1G087430 // Csa1G042320 // Csa1G039120 // Csa1G043050 // Csa2G404860 // Csa3G183360
GO:0008324	F	cation transmembrane transporter activity	14	1177	156	10903	0.78	1	// Csa1G057050 // Csa5G098980 // Csa5G154210 // Csa5G070180 // Csa5G310810 // Csa3G177940 // Csa2G402060 // Csa1G057060 // Csa5G257690 // Csa1G062930 // Csa5G321480 // Csa1G039160 // Csa5G321490 // Csa5G312840
GO:0016705	F	oxidoreductase activity, acting on paired donors, with incorporation or reduction of molecular oxygen	14	1177	247	10903	1	1	// Csa1G038950 // Csa3G186690 // Csa5G289640 // Csa5G153010 // Csa3G182190 // Csa3G182180 // Csa3G179170 // Csa1G073750 // Csa3G190380 // Csa5G153670 // Csa5G139780 // Csa5G076690 // Csa1G044890 // Csa1G039830
GO:0071944	C	cell periphery	14	1177	140	10903	0.65	1	// Csa3G203260 // Csa5G264290 // Csa5G057140 // Csa3G175720 // Csa1G031850 // Csa1G050470 // Csa1G039200 // Csa1G064700 // Csa5G119700 // Csa5G139430 // Csa5G125700 // Csa1G049450 // Csa1G073850 // Csa3G182250
GO:0007165	P	signal transduction	13	1177	190	10903	0.97	1	// Csa1G073070 // Csa5G115170 // Csa3G180290 // Csa5G152980 // Csa5G265300 // Csa3G171200 // Csa1G039060 // Csa3G181980 // Csa1G038380 // Csa2G403720 // Csa1G039230 // Csa5G139010 // Csa5G256680
GO:0033036	P	macromolecule localization	13	1177	173	10903	0.93	1	// Csa1G042420 // Csa1G046000 // Csa1G042070 // Csa3G175670 // Csa1G041570 // Csa3G171080 // Csa3G172420 // Csa5G139310 // Csa3G183320 // Csa5G367190 // Csa1G071930 // Csa5G152950 // Csa5G139290
GO:0023052	P	signaling	13	1177	190	10903	0.97	1	// Csa1G073070 // Csa5G115170 // Csa3G180290 // Csa5G152980 // Csa5G265300 // Csa3G171200 // Csa1G039060 // Csa3G181980 // Csa1G038380 // Csa2G403720 // Csa1G039230 // Csa5G139010 // Csa5G256680
GO:0044700	P	single organism signaling	13	1177	190	10903	0.97	1	// Csa1G073070 // Csa5G115170 // Csa3G180290 // Csa5G152980 // Csa5G265300 // Csa3G171200 // Csa1G039060 // Csa3G181980 // Csa1G038380 // Csa2G403720 // Csa1G039230 // Csa5G139010 // Csa5G256680
GO:0044248	P	cellular catabolic process	13	1177	110	10903	0.42	1	// Csa3G185660 // Csa5G128240 // Csa1G062310 // Csa5G152220 // Csa5G146970 // Csa5G152230 // Csa1G087940 // Csa1G076620 // Csa5G141080 // Csa1G042710 // Csa1G073760 // Csa1G085370 // Csa1G072450
GO:0042221	P	response to chemical	13	1177	155	10903	0.85	1	// Csa1G044870 // Csa5G155540 // Csa3G171820 // Csa1G047430 // Csa5G141050 // Csa5G077780 // Csa1G071120 // Csa3G180310 // Csa5G139100 // Csa5G148790 // Csa1G051690 // Csa1G103250 // Csa5G315370
GO:0019693	P	ribose phosphate metabolic process	13	1177	87	10903	0.17	1	// Csa3G171210 // Csa5G321480 // Csa2G406760 // Csa5G321490 // Csa3G189850 // Csa2G401310 // Csa5G153080 // Csa5G148580 // Csa1G050200 // Csa1G062930 // Csa5G139140 // Csa1G039160 // Csa5G139130
GO:0016684	F	oxidoreductase activity, acting on peroxide as acceptor	13	1177	97	10903	0.27	1	// Csa1G045880 // Csa5G154200 // Csa1G077120 // Csa5G152170 // Csa5G262770 // Csa2G406650 // Csa5G154190 // Csa1G051840 // Csa1G062960 // Csa3G179180 // Csa2G406630 // Csa3G171050 // Csa2G406640
GO:0005509	F	calcium ion binding	13	1177	71	10903	0.062	1	// Csa5G067670 // Csa3G171210 // Csa1G045620 // Csa1G051810 // Csa5G152170 // Csa5G315360 // Csa1G071800 // Csa1G033260 // Csa2G406780 // Csa1G066480 // Csa1G088470 // Csa5G068170 // Csa1G071890
GO:0016209	F	antioxidant activity	13	1177	105	10903	0.36	1	// Csa1G045880 // Csa5G154200 // Csa1G077120 // Csa5G152170 // Csa5G262770 // Csa2G406650 // Csa5G154190 // Csa1G051840 // Csa1G062960 // Csa3G179180 // Csa2G406630 // Csa3G171050 // Csa2G406640
GO:0022890	F	inorganic cation transmembrane transporter activity	13	1177	131	10903	0.66	1	// Csa1G057050 // Csa5G098980 // Csa5G321490 // Csa5G070180 // Csa5G310810 // Csa3G177940 // Csa2G402060 // Csa1G057060 // Csa5G257690 // Csa1G062930 // Csa5G321480 // Csa1G039160 // Csa5G312840
GO:0004857	F	enzyme inhibitor activity	13	1177	109	10903	0.41	1	// Csa1G043210 // Csa3G176250 // Csa1G043200 // Csa1G043220 // Csa3G175740 // Csa3G176260 // Csa1G033000 // Csa3G175720 // Csa5G139430 // Csa5G286040 // Csa5G119700 // Csa5G125700 // Csa5G285030
GO:0030246	F	carbohydrate binding	13	1177	84	10903	0.15	1	// Csa1G042500 // Csa1G042480 // Csa1G073890 // Csa1G085360 // Csa3G171060 // Csa1G059190 // Csa3G169490 // Csa1G046160 // Csa3G181970 // Csa1G062920 // Csa1G045680 // Csa5G150400 // Csa1G042540
GO:0009165	P	nucleotide biosynthetic process	12	1177	51	10903	0.017	1	// Csa3G176280 // Csa5G321480 // Csa5G321490 // Csa1G047450 // Csa1G050200 // Csa2G401310 // Csa5G149340 // Csa5G153080 // Csa5G148580 // Csa1G057010 // Csa1G062930 // Csa1G039160
GO:0006457	P	protein folding	12	1177	77	10903	0.15	1	// Csa1G031710 // Csa1G051810 // Csa1G042650 // Csa5G352600 // Csa5G128260 // Csa1G042740 // Csa3G172920 // Csa3G183950 // Csa1G045610 // Csa5G135340 // Csa1G042130 // Csa3G176850
GO:0034660	P	ncRNA metabolic process	12	1177	100	10903	0.41	1	// Csa1G087430 // Csa5G154760 // Csa5G153680 // Csa3G185160 // Csa1G084310 // Csa5G242650 // Csa5G153090 // Csa5G080790 // Csa5G080780 // Csa1G045840 // Csa2G401360 // Csa3G183360
GO:0046907	P	intracellular transport	12	1177	126	10903	0.7	1	// Csa1G042420 // Csa1G046000 // Csa3G175670 // Csa5G082290 // Csa3G171080 // Csa3G172420 // Csa5G139310 // Csa5G082300 // Csa1G071930 // Csa5G152950 // Csa5G139290 // Csa5G155600
GO:0046394	P	carboxylic acid biosynthetic process	12	1177	95	10903	0.35	1	// Csa3G199630 // Csa1G050400 // Csa5G152820 // Csa3G183920 // Csa3G178490 // Csa1G051630 // Csa3G180330 // Csa1G050380 // Csa2G404730 // Csa3G178510 // Csa3G178500 // Csa3G199570
GO:1901293	P	nucleoside phosphate biosynthetic process	12	1177	51	10903	0.017	1	// Csa3G176280 // Csa5G321480 // Csa5G321490 // Csa1G047450 // Csa1G050200 // Csa2G401310 // Csa5G149340 // Csa5G153080 // Csa5G148580 // Csa1G057010 // Csa1G062930 // Csa1G039160
GO:0022607	P	cellular component assembly	12	1177	97	10903	0.37	1	// Csa1G063520 // Csa1G084320 // Csa1G046000 // Csa1G046100 // Csa3G200200 // Csa5G153000 // Csa1G039860 // Csa1G108280 // Csa5G258210 // Csa5G381790 // Csa2G405030 // Csa3G185110
GO:0051641	P	cellular localization	12	1177	139	10903	0.81	1	// Csa1G042420 // Csa1G046000 // Csa3G175670 // Csa5G082290 // Csa3G171080 // Csa3G172420 // Csa5G139310 // Csa5G082300 // Csa1G071930 // Csa5G152950 // Csa5G139290 // Csa5G155600
GO:0043933	P	macromolecular complex subunit organization	12	1177	111	10903	0.54	1	// Csa1G084320 // Csa1G046000 // Csa2G404990 // Csa3G200200 // Csa5G153000 // Csa5G258210 // Csa5G381790 // Csa2G405030 // Csa3G185110 // Csa1G039090 // Csa3G182120 // Csa3G171220
GO:0051649	P	establishment of localization in cell	12	1177	126	10903	0.7	1	// Csa1G042420 // Csa1G046000 // Csa3G175670 // Csa5G082290 // Csa3G171080 // Csa3G172420 // Csa5G139310 // Csa5G082300 // Csa1G071930 // Csa5G152950 // Csa5G139290 // Csa5G155600
GO:0016746	F	transferase activity, transferring acyl groups	12	1177	179	10903	0.97	1	// Csa3G178490 // Csa1G044900 // Csa1G050360 // Csa1G049460 // Csa1G050210 // Csa3G183330 // Csa1G050220 // Csa5G056630 // Csa3G178510 // Csa1G032450 // Csa3G178500 // Csa5G311820
GO:0008092	F	cytoskeletal protein binding	12	1177	78	10903	0.16	1	// Csa3G172990 // Csa1G065980 // Csa1G042550 // Csa1G072490 // Csa5G083860 // Csa5G153100 // Csa3G176870 // Csa5G092900 // Csa1G031830 // Csa3G185110 // Csa3G182120 // Csa1G033010
GO:0004601	F	peroxidase activity	12	1177	95	10903	0.35	1	// Csa1G045880 // Csa5G154200 // Csa1G077120 // Csa5G152170 // Csa5G262770 // Csa2G406650 // Csa5G154190 // Csa1G051840 // Csa1G062960 // Csa3G179180 // Csa2G406630 // Csa2G406640
GO:0009055	F	electron carrier activity	12	1177	121	10903	0.65	1	// Csa1G042110 // Csa5G148770 // Csa2G405010 // Csa3G189850 // Csa1G031800 // Csa2G396230 // Csa1G046180 // Csa5G244150 // Csa2G403720 // Csa2G406720 // Csa5G148480 // Csa5G115170
GO:1902494	C	catalytic complex	12	1177	119	10903	0.63	1	// Csa1G088470 // Csa2G401990 // Csa2G401490 // Csa5G315360 // Csa5G242650 // Csa3G180370 // Csa1G046850 // Csa1G045690 // Csa1G045790 // Csa1G039090 // Csa1G066480 // Csa1G073850
GO:0098796	C	membrane protein complex	12	1177	160	10903	0.92	1	// Csa1G042420 // Csa5G321480 // Csa1G088470 // Csa5G321490 // Csa5G315360 // Csa1G073850 // Csa1G062930 // Csa5G152950 // Csa1G039160 // Csa1G066480 // Csa3G172420 // Csa5G312840
GO:0071555	P	cell wall organization	11	1177	63	10903	0.1	1	// Csa5G264290 // Csa5G125700 // Csa3G175720 // Csa5G332530 // Csa5G139430 // Csa1G039860 // Csa5G119700 // Csa1G033320 // Csa5G156210 // Csa1G049450 // Csa5G333040
GO:0070647	P	protein modification by small protein conjugation or removal	11	1177	77	10903	0.24	1	// Csa1G086920 // Csa5G156190 // Csa1G045990 // Csa3G203270 // Csa5G141120 // Csa5G146970 // Csa1G087940 // Csa3G185660 // Csa1G088460 // Csa1G045860 // Csa3G182750
GO:0045229	P	external encapsulating structure organization	11	1177	63	10903	0.1	1	// Csa5G264290 // Csa5G125700 // Csa3G175720 // Csa5G332530 // Csa5G139430 // Csa1G039860 // Csa5G119700 // Csa1G033320 // Csa5G156210 // Csa1G049450 // Csa5G333040
GO:0006163	P	purine nucleotide metabolic process	11	1177	84	10903	0.32	1	// Csa3G171210 // Csa5G321480 // Csa5G321490 // Csa1G050200 // Csa3G189850 // Csa2G401310 // Csa5G153080 // Csa5G148580 // Csa1G057010 // Csa1G062930 // Csa1G039160
GO:0006979	P	response to oxidative stress	11	1177	93	10903	0.43	1	// Csa1G045880 // Csa5G154200 // Csa1G077120 // Csa5G262770 // Csa2G406650 // Csa5G154190 // Csa1G051840 // Csa1G062960 // Csa3G179180 // Csa2G406630 // Csa2G406640
GO:0072521	P	purine-containing compound metabolic process	11	1177	85	10903	0.33	1	// Csa3G171210 // Csa5G321480 // Csa5G321490 // Csa1G050200 // Csa3G189850 // Csa2G401310 // Csa5G153080 // Csa5G148580 // Csa1G057010 // Csa1G062930 // Csa1G039160
GO:0007017	P	microtubule-based process	11	1177	93	10903	0.43	1	// Csa3G172990 // Csa5G153160 // Csa1G072490 // Csa5G153100 // Csa1G042790 // Csa3G176870 // Csa1G045690 // Csa3G185110 // Csa1G065980 // Csa5G092900 // Csa1G042550
GO:0030170	F	pyridoxal phosphate binding	11	1177	57	10903	0.063	1	// Csa5G141150 // Csa1G075580 // Csa5G348050 // Csa5G100000 // Csa5G154750 // Csa5G148520 // Csa2G404730 // Csa3G177920 // Csa5G106010 // Csa1G096620 // Csa1G031730
GO:0042623	F	ATPase activity, coupled	11	1177	96	10903	0.47	1	// Csa1G042070 // Csa5G321480 // Csa1G041570 // Csa5G154210 // Csa5G310810 // Csa1G039330 // Csa1G062930 // Csa1G077130 // Csa1G039160 // Csa5G152930 // Csa5G321490
GO:0016747	F	transferase activity, transferring acyl groups other than amino-acyl groups	11	1177	141	10903	0.89	1	// Csa3G178490 // Csa1G044900 // Csa1G049460 // Csa1G050210 // Csa3G183330 // Csa1G050220 // Csa5G056630 // Csa3G178510 // Csa1G032450 // Csa3G178500 // Csa5G311820
GO:0008104	P	protein localization	10	1177	151	10903	0.96	1	// Csa1G042420 // Csa3G175670 // Csa5G139310 // Csa3G171080 // Csa3G172420 // Csa5G367190 // Csa3G183320 // Csa1G071930 // Csa5G152950 // Csa5G139290
GO:0045184	P	establishment of protein localization	10	1177	144	10903	0.94	1	// Csa1G042420 // Csa3G175670 // Csa5G139310 // Csa3G171080 // Csa3G172420 // Csa5G367190 // Csa3G183320 // Csa1G071930 // Csa5G152950 // Csa5G139290
GO:0009150	P	purine ribonucleotide metabolic process	10	1177	81	10903	0.39	1	// Csa3G171210 // Csa5G321480 // Csa5G321490 // Csa3G189850 // Csa2G401310 // Csa5G153080 // Csa5G148580 // Csa1G050200 // Csa1G062930 // Csa1G039160
GO:0009259	P	ribonucleotide metabolic process	10	1177	81	10903	0.39	1	// Csa3G171210 // Csa5G321480 // Csa5G321490 // Csa3G189850 // Csa2G401310 // Csa5G153080 // Csa5G148580 // Csa1G050200 // Csa1G062930 // Csa1G039160
GO:0015031	P	protein transport	10	1177	138	10903	0.92	1	// Csa1G042420 // Csa3G175670 // Csa5G139310 // Csa3G171080 // Csa3G172420 // Csa5G367190 // Csa3G183320 // Csa1G071930 // Csa5G152950 // Csa5G139290
GO:0070085	P	glycosylation	10	1177	46	10903	0.042	1	// Csa1G042620 // Csa5G139710 // Csa3G205310 // Csa1G043120 // Csa3G206310 // Csa1G045680 // Csa3G169490 // Csa3G206320 // Csa5G146900 // Csa1G062900
GO:0009116	P	nucleoside metabolic process	10	1177	93	10903	0.55	1	// Csa3G171210 // Csa2G396220 // Csa5G321480 // Csa5G321490 // Csa3G189850 // Csa2G396210 // Csa5G153080 // Csa1G050200 // Csa1G062930 // Csa1G039160
GO:0009119	P	ribonucleoside metabolic process	10	1177	80	10903	0.38	1	// Csa3G171210 // Csa2G396220 // Csa5G321480 // Csa5G321490 // Csa3G189850 // Csa2G396210 // Csa5G153080 // Csa1G050200 // Csa1G062930 // Csa1G039160
GO:0051276	P	chromosome organization	10	1177	79	10903	0.37	1	// Csa1G084320 // Csa2G404990 // Csa3G171220 // Csa1G042840 // Csa3G172970 // Csa1G046850 // Csa5G381790 // Csa1G045790 // Csa1G039090 // Csa3G175630
GO:1901657	P	glycosyl compound metabolic process	10	1177	93	10903	0.55	1	// Csa3G171210 // Csa2G396220 // Csa5G321480 // Csa5G321490 // Csa3G189850 // Csa2G396210 // Csa5G153080 // Csa1G050200 // Csa1G062930 // Csa1G039160
GO:0016779	F	nucleotidyltransferase activity	10	1177	101	10903	0.65	1	// Csa1G084260 // Csa3G182170 // Csa1G042640 // Csa1G095010 // Csa1G083760 // Csa3G180370 // Csa1G043180 // Csa1G084270 // Csa1G039840 // Csa5G312340
GO:0015077	F	monovalent inorganic cation transmembrane transporter activity	10	1177	97	10903	0.6	1	// Csa1G057050 // Csa5G321480 // Csa5G321490 // Csa5G070180 // Csa3G177940 // Csa1G057060 // Csa1G062930 // Csa5G098980 // Csa1G039160 // Csa5G312840
GO:0019001	F	guanyl nucleotide binding	10	1177	162	10903	0.98	1	// Csa5G153160 // Csa5G097460 // Csa5G308800 // Csa5G266830 // Csa5G097980 // Csa1G042790 // Csa5G097960 // Csa2G401410 // Csa3G181980 // Csa1G042660
GO:0032561	F	guanyl ribonucleotide binding	10	1177	158	10903	0.97	1	// Csa5G153160 // Csa5G097460 // Csa5G308800 // Csa5G266830 // Csa5G097980 // Csa1G042790 // Csa5G097960 // Csa2G401410 // Csa3G181980 // Csa1G042660
GO:0016667	F	oxidoreductase activity, acting on a sulfur group of donors	10	1177	98	10903	0.62	1	// Csa5G148770 // Csa2G405010 // Csa3G168970 // Csa1G062380 // Csa1G046180 // Csa1G065970 // Csa2G403720 // Csa1G038320 // Csa5G148480 // Csa5G115170
GO:0005525	F	GTP binding	10	1177	158	10903	0.97	1	// Csa5G153160 // Csa5G097460 // Csa5G308800 // Csa5G266830 // Csa5G097980 // Csa1G042790 // Csa5G097960 // Csa2G401410 // Csa3G181980 // Csa1G042660
GO:0015291	F	secondary active transmembrane transporter activity	10	1177	101	10903	0.65	1	// Csa5G098980 // Csa1G046110 // Csa3G177940 // Csa5G155540 // Csa5G289590 // Csa1G044870 // Csa1G071120 // Csa3G180310 // Csa5G141050 // Csa3G182250
GO:0052689	F	carboxylic ester hydrolase activity	10	1177	67	10903	0.21	1	// Csa1G042230 // Csa5G264290 // Csa1G084310 // Csa3G175720 // Csa5G139430 // Csa5G119700 // Csa5G125700 // Csa5G139140 // Csa1G049450 // Csa5G139130
GO:0050662	F	coenzyme binding	10	1177	202	10903	1	1	// Csa3G199630 // Csa1G038950 // Csa1G050240 // Csa5G139300 // Csa3G168970 // Csa5G156120 // Csa1G096090 // Csa3G190380 // Csa1G050250 // Csa5G056620
GO:0015631	F	tubulin binding	10	1177	62	10903	0.16	1	// Csa3G172990 // Csa1G065980 // Csa1G072490 // Csa5G083860 // Csa5G153100 // Csa3G176870 // Csa5G092900 // Csa3G185110 // Csa1G042550 // Csa1G033010
GO:0070013	C	intracellular organelle lumen	10	1177	76	10903	0.33	1	// Csa3G182220 // Csa3G171220 // Csa2G401990 // Csa2G401490 // Csa1G042840 // Csa1G041530 // Csa5G242650 // Csa3G180370 // Csa1G051770 // Csa1G039090
GO:0043233	C	organelle lumen	10	1177	76	10903	0.33	1	// Csa3G182220 // Csa3G171220 // Csa2G401990 // Csa2G401490 // Csa1G042840 // Csa1G041530 // Csa5G242650 // Csa3G180370 // Csa1G051770 // Csa1G039090
GO:0031974	C	membrane-enclosed lumen	10	1177	76	10903	0.33	1	// Csa3G182220 // Csa3G171220 // Csa2G401990 // Csa2G401490 // Csa1G042840 // Csa1G041530 // Csa5G242650 // Csa3G180370 // Csa1G051770 // Csa1G039090
GO:0031981	C	nuclear lumen	10	1177	69	10903	0.24	1	// Csa3G182220 // Csa3G171220 // Csa2G401990 // Csa2G401490 // Csa1G042840 // Csa1G041530 // Csa5G242650 // Csa3G180370 // Csa1G051770 // Csa1G039090
GO:0005576	C	extracellular region	10	1177	58	10903	0.12	1	// Csa5G057140 // Csa2G408380 // Csa1G031850 // Csa5G332530 // Csa1G064700 // Csa1G042710 // Csa1G033320 // Csa5G156210 // Csa1G085370 // Csa5G333040
GO:0042546	P	cell wall biogenesis	9	1177	14	10903	0.00018	0.03	// Csa1G042620 // Csa5G057140 // Csa1G039860 // Csa1G031850 // Csa1G050520 // Csa1G044930 // Csa1G064700 // Csa2G396200 // Csa1G038350
GO:0098662	P	inorganic cation transmembrane transport	9	1177	66	10903	0.31	1	// Csa1G057050 // Csa5G321480 // Csa5G321490 // Csa5G070180 // Csa5G310810 // Csa1G057060 // Csa1G062930 // Csa1G039160 // Csa5G312840
GO:0098660	P	inorganic ion transmembrane transport	9	1177	67	10903	0.32	1	// Csa1G057050 // Csa5G321480 // Csa5G321490 // Csa5G070180 // Csa5G310810 // Csa1G057060 // Csa1G062930 // Csa1G039160 // Csa5G312840
GO:0016192	P	vesicle-mediated transport	9	1177	111	10903	0.84	1	// Csa1G042420 // Csa3G203260 // Csa3G172420 // Csa5G265810 // Csa2G401480 // Csa1G050470 // Csa1G039200 // Csa1G071930 // Csa5G152950
GO:0016051	P	carbohydrate biosynthetic process	9	1177	67	10903	0.32	1	// Csa1G039880 // Csa5G083850 // Csa5G083830 // Csa5G083820 // Csa3G175690 // Csa1G073850 // Csa1G050520 // Csa1G044930 // Csa2G396200
GO:0006164	P	purine nucleotide biosynthetic process	9	1177	37	10903	0.031	1	// Csa5G321480 // Csa5G321490 // Csa1G050200 // Csa2G401310 // Csa5G153080 // Csa5G148580 // Csa1G057010 // Csa1G062930 // Csa1G039160
GO:0035556	P	intracellular signal transduction	9	1177	102	10903	0.77	1	// Csa5G115170 // Csa3G180290 // Csa5G265300 // Csa1G039060 // Csa3G181980 // Csa1G038380 // Csa2G403720 // Csa5G139010 // Csa5G256680
GO:0051186	P	cofactor metabolic process	9	1177	107	10903	0.81	1	// Csa1G063520 // Csa5G128250 // Csa1G047450 // Csa1G046100 // Csa5G149340 // Csa1G108280 // Csa2G406760 // Csa5G139140 // Csa5G139130
GO:0043413	P	macromolecule glycosylation	9	1177	41	10903	0.05	1	// Csa1G043120 // Csa5G139710 // Csa3G205310 // Csa3G206310 // Csa1G045680 // Csa3G169490 // Csa3G206320 // Csa5G146900 // Csa1G062900
GO:0034220	P	ion transmembrane transport	9	1177	75	10903	0.43	1	// Csa1G057050 // Csa5G321480 // Csa5G321490 // Csa5G070180 // Csa5G310810 // Csa1G057060 // Csa1G062930 // Csa1G039160 // Csa5G312840
GO:0071822	P	protein complex subunit organization	9	1177	72	10903	0.39	1	// Csa1G084320 // Csa1G046000 // Csa3G200200 // Csa5G153000 // Csa5G258210 // Csa5G381790 // Csa2G405030 // Csa3G185110 // Csa3G182120
GO:0032446	P	protein modification by small protein conjugation	9	1177	71	10903	0.38	1	// Csa1G086920 // Csa5G156190 // Csa1G045990 // Csa3G203270 // Csa5G141120 // Csa1G045860 // Csa3G185660 // Csa1G088460 // Csa3G182750
GO:0072522	P	purine-containing compound biosynthetic process	9	1177	38	10903	0.035	1	// Csa5G321480 // Csa5G321490 // Csa1G050200 // Csa2G401310 // Csa5G153080 // Csa5G148580 // Csa1G057010 // Csa1G062930 // Csa1G039160
GO:0009100	P	glycoprotein metabolic process	9	1177	44	10903	0.068	1	// Csa1G043120 // Csa5G139710 // Csa3G205310 // Csa3G206310 // Csa1G045680 // Csa3G169490 // Csa3G206320 // Csa5G146900 // Csa1G062900
GO:0009101	P	glycoprotein biosynthetic process	9	1177	44	10903	0.068	1	// Csa1G043120 // Csa5G139710 // Csa3G205310 // Csa3G206310 // Csa1G045680 // Csa3G169490 // Csa3G206320 // Csa5G146900 // Csa1G062900
GO:0006486	P	protein glycosylation	9	1177	41	10903	0.05	1	// Csa1G043120 // Csa5G139710 // Csa3G205310 // Csa3G206310 // Csa1G045680 // Csa3G169490 // Csa3G206320 // Csa5G146900 // Csa1G062900
GO:0009057	P	macromolecule catabolic process	9	1177	94	10903	0.68	1	// Csa3G185660 // Csa5G152230 // Csa5G152220 // Csa5G146970 // Csa5G128240 // Csa1G087940 // Csa1G042210 // Csa5G141080 // Csa1G072450
GO:1902589	P	single-organism organelle organization	9	1177	72	10903	0.39	1	// Csa1G046850 // Csa3G175630 // Csa1G045790 // Csa3G176870 // Csa5G092900 // Csa3G200200 // Csa2G405030 // Csa3G185110 // Csa3G182120
GO:0098655	P	cation transmembrane transport	9	1177	74	10903	0.42	1	// Csa1G057050 // Csa5G321480 // Csa5G321490 // Csa5G070180 // Csa5G310810 // Csa1G057060 // Csa1G062930 // Csa1G039160 // Csa5G312840
GO:0008236	F	serine-type peptidase activity	9	1177	117	10903	0.88	1	// Csa5G155500 // Csa1G073050 // Csa5G139420 // Csa1G042610 // Csa5G141040 // Csa3G178520 // Csa1G045910 // Csa3G180410 // Csa1G039320
GO:0017171	F	serine hydrolase activity	9	1177	117	10903	0.88	1	// Csa5G155500 // Csa1G073050 // Csa5G139420 // Csa1G042610 // Csa5G141040 // Csa3G178520 // Csa1G045910 // Csa3G180410 // Csa1G039320
GO:0008017	F	microtubule binding	9	1177	61	10903	0.24	1	// Csa3G172990 // Csa1G065980 // Csa1G072490 // Csa5G083860 // Csa5G153100 // Csa3G176870 // Csa5G092900 // Csa1G042550 // Csa1G033010
GO:0043492	F	ATPase activity, coupled to movement of substances	9	1177	70	10903	0.36	1	// Csa1G042070 // Csa5G321480 // Csa1G041570 // Csa5G154210 // Csa5G310810 // Csa1G039330 // Csa1G062930 // Csa1G039160 // Csa5G321490
GO:0030312	C	external encapsulating structure	9	1177	81	10903	0.52	1	// Csa5G264290 // Csa5G057140 // Csa1G031850 // Csa3G175720 // Csa5G139430 // Csa1G064700 // Csa5G119700 // Csa5G125700 // Csa1G049450
GO:0005618	C	cell wall	9	1177	81	10903	0.52	1	// Csa5G264290 // Csa5G057140 // Csa1G031850 // Csa3G175720 // Csa5G139430 // Csa1G064700 // Csa5G119700 // Csa5G125700 // Csa1G049450
GO:0005856	C	cytoskeleton	9	1177	125	10903	0.92	1	// Csa5G153160 // Csa1G072490 // Csa1G045690 // Csa1G042790 // Csa5G139650 // Csa3G200200 // Csa2G405030 // Csa3G185110 // Csa3G182120
GO:0016679	F	oxidoreductase activity, acting on diphenols and related substances as donors	8	1177	9	10903	8.6e-05	0.013	// Csa1G073610 // Csa1G073090 // Csa1G073640 // Csa1G042710 // Csa1G073620 // Csa1G073110 // Csa1G085370 // Csa1G073100
GO:0044036	P	cell wall macromolecule metabolic process	8	1177	14	10903	0.00073	0.11	// Csa1G042620 // Csa5G128240 // Csa5G057140 // Csa1G031850 // Csa1G050520 // Csa1G044930 // Csa1G064700 // Csa2G396200
GO:0004674	F	protein serine/threonine kinase activity	8	1177	24	10903	0.01	0.49	// Csa1G077220 // Csa1G043280 // Csa5G152810 // Csa1G070600 // Csa1G070610 // Csa1G042720 // Csa1G046040 // Csa1G070620
GO:0009167	P	purine ribonucleoside monophosphate metabolic process	8	1177	65	10903	0.42	1	// Csa5G321480 // Csa5G321490 // Csa3G189850 // Csa2G401310 // Csa5G153080 // Csa5G148580 // Csa1G062930 // Csa1G039160
GO:0006281	P	DNA repair	8	1177	114	10903	0.92	1	// Csa5G289610 // Csa1G045870 // Csa1G050040 // Csa1G042690 // Csa1G073770 // Csa3G182010 // Csa5G152930 // Csa3G182000
GO:0046128	P	purine ribonucleoside metabolic process	8	1177	77	10903	0.6	1	// Csa3G171210 // Csa5G321480 // Csa5G321490 // Csa3G189850 // Csa5G153080 // Csa1G050200 // Csa1G062930 // Csa1G039160
GO:0016567	P	protein ubiquitination	8	1177	69	10903	0.48	1	// Csa5G156190 // Csa1G045990 // Csa3G203270 // Csa5G141120 // Csa1G045860 // Csa3G185660 // Csa1G088460 // Csa3G182750
GO:0033554	P	cellular response to stress	8	1177	120	10903	0.94	1	// Csa5G289610 // Csa1G045870 // Csa1G050040 // Csa1G042690 // Csa1G073770 // Csa3G182010 // Csa5G152930 // Csa3G182000
GO:0009161	P	ribonucleoside monophosphate metabolic process	8	1177	65	10903	0.42	1	// Csa5G321480 // Csa5G321490 // Csa3G189850 // Csa2G401310 // Csa5G153080 // Csa5G148580 // Csa1G062930 // Csa1G039160
GO:0006886	P	intracellular protein transport	8	1177	108	10903	0.89	1	// Csa1G042420 // Csa3G175670 // Csa5G139310 // Csa3G171080 // Csa3G172420 // Csa1G071930 // Csa5G152950 // Csa5G139290
GO:0065003	P	macromolecular complex assembly	8	1177	61	10903	0.36	1	// Csa1G084320 // Csa1G046000 // Csa3G200200 // Csa5G153000 // Csa5G258210 // Csa5G381790 // Csa2G405030 // Csa3G185110
GO:0009163	P	nucleoside biosynthetic process	8	1177	32	10903	0.036	1	// Csa2G396220 // Csa5G321480 // Csa5G321490 // Csa2G396210 // Csa5G153080 // Csa1G050200 // Csa1G062930 // Csa1G039160
GO:0034613	P	cellular protein localization	8	1177	121	10903	0.94	1	// Csa1G042420 // Csa3G175670 // Csa5G139310 // Csa3G171080 // Csa3G172420 // Csa1G071930 // Csa5G152950 // Csa5G139290
GO:0009152	P	purine ribonucleotide biosynthetic process	8	1177	34	10903	0.047	1	// Csa5G321480 // Csa5G321490 // Csa2G401310 // Csa5G153080 // Csa5G148580 // Csa1G050200 // Csa1G062930 // Csa1G039160
GO:0009260	P	ribonucleotide biosynthetic process	8	1177	34	10903	0.047	1	// Csa5G321480 // Csa5G321490 // Csa2G401310 // Csa5G153080 // Csa5G148580 // Csa1G050200 // Csa1G062930 // Csa1G039160
GO:0044264	P	cellular polysaccharide metabolic process	8	1177	66	10903	0.43	1	// Csa1G039880 // Csa5G057140 // Csa1G031850 // Csa1G050520 // Csa1G044930 // Csa2G396200 // Csa1G073850 // Csa1G064700
GO:0070727	P	cellular macromolecule localization	8	1177	121	10903	0.94	1	// Csa1G042420 // Csa3G175670 // Csa5G139310 // Csa3G171080 // Csa3G172420 // Csa1G071930 // Csa5G152950 // Csa5G139290
GO:0046390	P	ribose phosphate biosynthetic process	8	1177	34	10903	0.047	1	// Csa5G321480 // Csa5G321490 // Csa2G401310 // Csa5G153080 // Csa5G148580 // Csa1G050200 // Csa1G062930 // Csa1G039160
GO:0070271	P	protein complex biogenesis	8	1177	51	10903	0.21	1	// Csa1G084320 // Csa1G046000 // Csa3G200200 // Csa5G153000 // Csa5G258210 // Csa5G381790 // Csa2G405030 // Csa3G185110
GO:0009311	P	oligosaccharide metabolic process	8	1177	30	10903	0.028	1	// Csa5G083850 // Csa5G083830 // Csa5G083820 // Csa5G322500 // Csa1G031890 // Csa3G175690 // Csa5G149880 // Csa2G401440
GO:0009126	P	purine nucleoside monophosphate metabolic process	8	1177	65	10903	0.42	1	// Csa5G321480 // Csa5G321490 // Csa3G189850 // Csa2G401310 // Csa5G153080 // Csa5G148580 // Csa1G062930 // Csa1G039160
GO:0042278	P	purine nucleoside metabolic process	8	1177	77	10903	0.6	1	// Csa3G171210 // Csa5G321480 // Csa5G321490 // Csa3G189850 // Csa5G153080 // Csa1G050200 // Csa1G062930 // Csa1G039160
GO:0015672	P	monovalent inorganic cation transport	8	1177	78	10903	0.61	1	// Csa1G057050 // Csa5G321480 // Csa5G321490 // Csa5G070180 // Csa1G057060 // Csa1G062930 // Csa1G039160 // Csa5G312840
GO:1901607	P	alpha-amino acid biosynthetic process	8	1177	31	10903	0.032	1	// Csa3G199630 // Csa1G050400 // Csa1G050380 // Csa3G180330 // Csa1G064170 // Csa2G404730 // Csa3G199570 // Csa1G046170
GO:0006644	P	phospholipid metabolic process	8	1177	67	10903	0.45	1	// Csa5G083850 // Csa5G083830 // Csa5G083820 // Csa1G072460 // Csa5G381800 // Csa1G108820 // Csa5G155530 // Csa5G091890
GO:0006974	P	cellular response to DNA damage stimulus	8	1177	117	10903	0.93	1	// Csa5G289610 // Csa1G045870 // Csa1G050040 // Csa1G042690 // Csa1G073770 // Csa3G182010 // Csa5G152930 // Csa3G182000
GO:1901659	P	glycosyl compound biosynthetic process	8	1177	32	10903	0.036	1	// Csa2G396220 // Csa5G321480 // Csa5G321490 // Csa2G396210 // Csa5G153080 // Csa1G050200 // Csa1G062930 // Csa1G039160
GO:0009123	P	nucleoside monophosphate metabolic process	8	1177	66	10903	0.43	1	// Csa5G321480 // Csa5G321490 // Csa3G189850 // Csa2G401310 // Csa5G153080 // Csa5G148580 // Csa1G062930 // Csa1G039160
GO:0006399	P	tRNA metabolic process	8	1177	81	10903	0.65	1	// Csa1G087430 // Csa3G183360 // Csa3G185160 // Csa1G084310 // Csa5G153090 // Csa5G080790 // Csa5G080780 // Csa2G401360
GO:0042455	P	ribonucleoside biosynthetic process	8	1177	32	10903	0.036	1	// Csa2G396220 // Csa5G321480 // Csa5G321490 // Csa2G396210 // Csa5G153080 // Csa1G050200 // Csa1G062930 // Csa1G039160
GO:0006461	P	protein complex assembly	8	1177	51	10903	0.21	1	// Csa1G084320 // Csa1G046000 // Csa3G200200 // Csa5G153000 // Csa5G258210 // Csa5G381790 // Csa2G405030 // Csa3G185110
GO:0005976	P	polysaccharide metabolic process	8	1177	75	10903	0.57	1	// Csa1G039880 // Csa5G057140 // Csa1G031850 // Csa1G050520 // Csa1G044930 // Csa2G396200 // Csa1G073850 // Csa1G064700
GO:0004190	F	aspartic-type endopeptidase activity	8	1177	68	10903	0.46	1	// Csa1G062290 // Csa5G153030 // Csa1G042220 // Csa3G182210 // Csa1G042250 // Csa3G188350 // Csa1G039210 // Csa3G188340
GO:0003899	F	DNA-directed RNA polymerase activity	8	1177	46	10903	0.15	1	// Csa1G084260 // Csa3G182170 // Csa1G095010 // Csa1G083760 // Csa3G180370 // Csa1G043180 // Csa1G084270 // Csa5G312340
GO:0034062	F	RNA polymerase activity	8	1177	55	10903	0.27	1	// Csa1G084260 // Csa3G182170 // Csa1G095010 // Csa1G083760 // Csa3G180370 // Csa1G043180 // Csa1G084270 // Csa5G312340
GO:0008194	F	UDP-glycosyltransferase activity	8	1177	98	10903	0.82	1	// Csa1G042620 // Csa1G042430 // Csa5G322500 // Csa1G031890 // Csa1G042440 // Csa2G401440 // Csa1G062920 // Csa1G073850
GO:0070001	F	aspartic-type peptidase activity	8	1177	68	10903	0.46	1	// Csa1G062290 // Csa5G153030 // Csa1G042220 // Csa3G182210 // Csa1G042250 // Csa3G188350 // Csa1G039210 // Csa3G188340
GO:0016835	F	carbon-oxygen lyase activity	8	1177	62	10903	0.37	1	// Csa1G068570 // Csa1G045510 // Csa1G066550 // Csa1G070080 // Csa2G401270 // Csa1G066570 // Csa1G064170 // Csa1G066560
GO:0019787	F	ubiquitin-like protein transferase activity	8	1177	80	10903	0.64	1	// Csa1G086920 // Csa3G185660 // Csa5G152190 // Csa3G203270 // Csa1G045860 // Csa1G045990 // Csa1G088460 // Csa3G182750
GO:0015035	F	protein disulfide oxidoreductase activity	8	1177	69	10903	0.48	1	// Csa5G115170 // Csa2G405010 // Csa1G046180 // Csa1G065970 // Csa2G403720 // Csa1G038320 // Csa5G148480 // Csa5G148770
GO:0015036	F	disulfide oxidoreductase activity	8	1177	69	10903	0.48	1	// Csa5G115170 // Csa2G405010 // Csa1G046180 // Csa1G065970 // Csa2G403720 // Csa1G038320 // Csa5G148480 // Csa5G148770
GO:0044430	C	cytoskeletal part	8	1177	115	10903	0.92	1	// Csa5G153160 // Csa1G072490 // Csa1G045690 // Csa1G042790 // Csa5G139650 // Csa3G200200 // Csa2G405030 // Csa3G185110
GO:0012505	C	endomembrane system	8	1177	110	10903	0.9	1	// Csa1G051810 // Csa3G175670 // Csa5G082290 // Csa3G172420 // Csa3G175730 // Csa5G082300 // Csa5G137440 // Csa1G084280
GO:1990234	C	transferase complex	8	1177	60	10903	0.34	1	// Csa2G401990 // Csa2G401490 // Csa5G242650 // Csa3G180370 // Csa1G046850 // Csa1G045790 // Csa1G039090 // Csa1G073850
GO:0001871	F	pattern binding	7	1177	23	10903	0.023	0.88	// Csa1G042500 // Csa1G042480 // Csa3G171060 // Csa1G059190 // Csa1G046160 // Csa1G062920 // Csa1G042540
GO:0030247	F	polysaccharide binding	7	1177	23	10903	0.023	0.88	// Csa1G042500 // Csa1G042480 // Csa3G171060 // Csa1G059190 // Csa1G046160 // Csa1G062920 // Csa1G042540
GO:0006820	P	anion transport	7	1177	44	10903	0.22	1	// Csa2G406710 // Csa5G139260 // Csa1G046110 // Csa5G151600 // Csa1G047430 // Csa5G289590 // Csa3G182250
GO:0034470	P	ncRNA processing	7	1177	59	10903	0.47	1	// Csa5G153680 // Csa3G185160 // Csa5G242650 // Csa1G087430 // Csa1G045840 // Csa5G154760 // Csa3G183360
GO:0032787	P	monocarboxylic acid metabolic process	7	1177	102	10903	0.92	1	// Csa5G152820 // Csa3G183920 // Csa3G178490 // Csa1G051630 // Csa1G050360 // Csa3G178510 // Csa3G178500
GO:0010033	P	response to organic substance	7	1177	101	10903	0.91	1	// Csa3G171820 // Csa5G077780 // Csa5G315370 // Csa5G139100 // Csa5G148790 // Csa1G051690 // Csa1G103250
GO:0009064	P	glutamine family amino acid metabolic process	7	1177	24	10903	0.027	1	// Csa1G050400 // Csa5G348050 // Csa5G100000 // Csa1G050380 // Csa2G404870 // Csa5G106010 // Csa1G031730
GO:0009127	P	purine nucleoside monophosphate biosynthetic process	7	1177	27	10903	0.043	1	// Csa5G321480 // Csa5G321490 // Csa2G401310 // Csa5G153080 // Csa5G148580 // Csa1G062930 // Csa1G039160
GO:0009168	P	purine ribonucleoside monophosphate biosynthetic process	7	1177	27	10903	0.043	1	// Csa5G321480 // Csa5G321490 // Csa2G401310 // Csa5G153080 // Csa5G148580 // Csa1G062930 // Csa1G039160
GO:0009156	P	ribonucleoside monophosphate biosynthetic process	7	1177	27	10903	0.043	1	// Csa5G321480 // Csa5G321490 // Csa2G401310 // Csa5G153080 // Csa5G148580 // Csa1G062930 // Csa1G039160
GO:0006952	P	defense response	7	1177	63	10903	0.53	1	// Csa3G171870 // Csa5G114570 // Csa3G171860 // Csa1G085890 // Csa1G086900 // Csa5G266880 // Csa3G172370
GO:0009719	P	response to endogenous stimulus	7	1177	94	10903	0.87	1	// Csa3G171820 // Csa5G077780 // Csa5G315370 // Csa5G139100 // Csa5G148790 // Csa1G051690 // Csa1G103250
GO:0009725	P	response to hormone	7	1177	94	10903	0.87	1	// Csa3G171820 // Csa5G077780 // Csa5G315370 // Csa5G139100 // Csa5G148790 // Csa1G051690 // Csa1G103250
GO:0009124	P	nucleoside monophosphate biosynthetic process	7	1177	28	10903	0.049	1	// Csa5G321480 // Csa5G321490 // Csa2G401310 // Csa5G153080 // Csa5G148580 // Csa1G062930 // Csa1G039160
GO:0034622	P	cellular macromolecular complex assembly	7	1177	53	10903	0.37	1	// Csa1G084320 // Csa1G046000 // Csa3G200200 // Csa5G258210 // Csa5G381790 // Csa2G405030 // Csa3G185110
GO:0044265	P	cellular macromolecule catabolic process	7	1177	68	10903	0.61	1	// Csa3G185660 // Csa5G152220 // Csa5G146970 // Csa5G152230 // Csa1G087940 // Csa5G141080 // Csa1G072450
GO:0007010	P	cytoskeleton organization	7	1177	58	10903	0.45	1	// Csa5G083860 // Csa3G176870 // Csa5G092900 // Csa3G200200 // Csa2G405030 // Csa3G185110 // Csa3G182120
GO:0006790	P	sulfur compound metabolic process	7	1177	29	10903	0.056	1	// Csa1G063520 // Csa1G072460 // Csa1G046100 // Csa1G062380 // Csa1G108280 // Csa5G153150 // Csa5G262270
GO:0004252	F	serine-type endopeptidase activity	7	1177	68	10903	0.61	1	// Csa5G155500 // Csa1G042610 // Csa5G141040 // Csa1G039320 // Csa1G045910 // Csa3G180410 // Csa3G178520
GO:0016810	F	hydrolase activity, acting on carbon-nitrogen (but not peptide) bonds	7	1177	32	10903	0.08	1	// Csa5G083850 // Csa5G083830 // Csa5G083820 // Csa1G056970 // Csa5G149340 // Csa1G057010 // Csa1G073760
GO:0015078	F	hydrogen ion transmembrane transporter activity	7	1177	82	10903	0.78	1	// Csa5G321480 // Csa5G321490 // Csa3G177940 // Csa1G062930 // Csa5G098980 // Csa1G039160 // Csa5G312840
GO:0015399	F	primary active transmembrane transporter activity	7	1177	63	10903	0.53	1	// Csa5G321480 // Csa5G321490 // Csa5G154210 // Csa5G310810 // Csa1G039330 // Csa1G062930 // Csa1G039160
GO:0005506	F	iron ion binding	7	1177	252	10903	1	1	// Csa3G179110 // Csa5G152820 // Csa3G183920 // Csa1G046100 // Csa1G084300 // Csa3G179170 // Csa5G289640
GO:0005507	F	copper ion binding	7	1177	47	10903	0.27	1	// Csa1G062350 // Csa3G175700 // Csa5G148690 // Csa5G118190 // Csa1G042710 // Csa1G031720 // Csa1G085370
GO:0008289	F	lipid binding	7	1177	63	10903	0.53	1	// Csa3G180430 // Csa1G031750 // Csa5G258210 // Csa3G187250 // Csa1G064670 // Csa5G146910 // Csa2G408380
GO:0015405	F	P-P-bond-hydrolysis-driven transmembrane transporter activity	7	1177	63	10903	0.53	1	// Csa5G321480 // Csa5G321490 // Csa5G154210 // Csa5G310810 // Csa1G039330 // Csa1G062930 // Csa1G039160
GO:0042626	F	ATPase activity, coupled to transmembrane movement of substances	7	1177	58	10903	0.45	1	// Csa5G321480 // Csa5G321490 // Csa5G154210 // Csa5G310810 // Csa1G039330 // Csa1G062930 // Csa1G039160
GO:0008237	F	metallopeptidase activity	7	1177	52	10903	0.35	1	// Csa1G042170 // Csa5G139060 // Csa3G189860 // Csa5G152990 // Csa3G176300 // Csa5G139560 // Csa3G177990
GO:0051082	F	unfolded protein binding	7	1177	27	10903	0.043	1	// Csa1G031710 // Csa1G051810 // Csa1G042650 // Csa5G352600 // Csa3G183950 // Csa1G045610 // Csa5G135340
GO:0004518	F	nuclease activity	7	1177	80	10903	0.76	1	// Csa1G071820 // Csa1G050040 // Csa1G042690 // Csa1G073770 // Csa5G154760 // Csa1G072450 // Csa3G182000
GO:0016820	F	hydrolase activity, acting on acid anhydrides, catalyzing transmembrane movement of substances	7	1177	66	10903	0.58	1	// Csa5G321480 // Csa5G321490 // Csa5G154210 // Csa5G310810 // Csa1G039330 // Csa1G062930 // Csa1G039160
GO:0016879	F	ligase activity, forming carbon-nitrogen bonds	7	1177	51	10903	0.33	1	// Csa1G050400 // Csa1G050380 // Csa5G153040 // Csa5G149340 // Csa5G153080 // Csa5G148580 // Csa5G153150
GO:0015297	F	antiporter activity	7	1177	82	10903	0.78	1	// Csa5G098980 // Csa5G155540 // Csa3G177940 // Csa5G141050 // Csa1G044870 // Csa1G071120 // Csa3G180310
GO:0005654	C	nucleoplasm	7	1177	45	10903	0.24	1	// Csa2G401990 // Csa2G401490 // Csa3G182220 // Csa5G242650 // Csa3G180370 // Csa1G051770 // Csa1G039090
GO:0044451	C	nucleoplasm part	7	1177	45	10903	0.24	1	// Csa2G401990 // Csa2G401490 // Csa3G182220 // Csa5G242650 // Csa3G180370 // Csa1G051770 // Csa1G039090
GO:0043648	P	dicarboxylic acid metabolic process	6	1177	8	10903	0.0013	0.16	// Csa5G348050 // Csa5G100000 // Csa3G180330 // Csa2G404730 // Csa5G106010 // Csa1G031730
GO:0022853	F	active ion transmembrane transporter activity	6	1177	18	10903	0.025	0.88	// Csa5G321480 // Csa5G321490 // Csa5G154210 // Csa5G310810 // Csa1G062930 // Csa1G039160
GO:0019829	F	cation-transporting ATPase activity	6	1177	18	10903	0.025	0.88	// Csa5G321480 // Csa5G321490 // Csa5G154210 // Csa5G310810 // Csa1G062930 // Csa1G039160
GO:0042625	F	ATPase coupled ion transmembrane transporter activity	6	1177	18	10903	0.025	0.88	// Csa5G321480 // Csa5G321490 // Csa5G154210 // Csa5G310810 // Csa1G062930 // Csa1G039160
GO:0009451	P	RNA modification	6	1177	38	10903	0.25	1	// Csa2G402020 // Csa3G185160 // Csa1G039120 // Csa1G064140 // Csa1G063630 // Csa5G256680
GO:0042451	P	purine nucleoside biosynthetic process	6	1177	30	10903	0.13	1	// Csa5G321480 // Csa5G321490 // Csa5G153080 // Csa1G050200 // Csa1G062930 // Csa1G039160
GO:0009199	P	ribonucleoside triphosphate metabolic process	6	1177	65	10903	0.7	1	// Csa5G321480 // Csa5G321490 // Csa3G189850 // Csa1G050200 // Csa1G062930 // Csa1G039160
GO:0009205	P	purine ribonucleoside triphosphate metabolic process	6	1177	65	10903	0.7	1	// Csa5G321480 // Csa5G321490 // Csa3G189850 // Csa1G050200 // Csa1G062930 // Csa1G039160
GO:0030163	P	protein catabolic process	6	1177	60	10903	0.63	1	// Csa3G185660 // Csa5G141080 // Csa5G146970 // Csa5G152230 // Csa1G087940 // Csa1G042210
GO:0046129	P	purine ribonucleoside biosynthetic process	6	1177	30	10903	0.13	1	// Csa5G321480 // Csa5G321490 // Csa5G153080 // Csa1G050200 // Csa1G062930 // Csa1G039160
GO:0009141	P	nucleoside triphosphate metabolic process	6	1177	65	10903	0.7	1	// Csa5G321480 // Csa5G321490 // Csa3G189850 // Csa1G050200 // Csa1G062930 // Csa1G039160
GO:0009144	P	purine nucleoside triphosphate metabolic process	6	1177	65	10903	0.7	1	// Csa5G321480 // Csa5G321490 // Csa3G189850 // Csa1G050200 // Csa1G062930 // Csa1G039160
GO:0072330	P	monocarboxylic acid biosynthetic process	6	1177	50	10903	0.47	1	// Csa5G152820 // Csa3G183920 // Csa3G178490 // Csa1G051630 // Csa3G178510 // Csa3G178500
GO:0051188	P	cofactor biosynthetic process	6	1177	61	10903	0.65	1	// Csa1G063520 // Csa5G128250 // Csa1G047450 // Csa1G046100 // Csa5G149340 // Csa1G108280
GO:0042545	P	cell wall modification	6	1177	53	10903	0.52	1	// Csa5G264290 // Csa3G175720 // Csa5G139430 // Csa5G119700 // Csa5G125700 // Csa1G049450
GO:0006633	P	fatty acid biosynthetic process	6	1177	47	10903	0.41	1	// Csa5G152820 // Csa3G183920 // Csa3G178490 // Csa1G051630 // Csa3G178510 // Csa3G178500
GO:0006631	P	fatty acid metabolic process	6	1177	60	10903	0.63	1	// Csa5G152820 // Csa3G183920 // Csa3G178490 // Csa1G051630 // Csa3G178510 // Csa3G178500
GO:0051128	P	regulation of cellular component organization	6	1177	29	10903	0.12	1	// Csa5G153040 // Csa1G045790 // Csa1G046850 // Csa3G200200 // Csa2G405030 // Csa1G039280
GO:0007049	P	cell cycle	6	1177	80	10903	0.86	1	// Csa5G375770 // Csa3G175630 // Csa3G176870 // Csa5G092900 // Csa1G045790 // Csa1G046850
GO:0008652	P	cellular amino acid biosynthetic process	6	1177	39	10903	0.27	1	// Csa3G199630 // Csa1G050400 // Csa3G180330 // Csa1G050380 // Csa2G404730 // Csa3G199570
GO:0034637	P	cellular carbohydrate biosynthetic process	6	1177	56	10903	0.57	1	// Csa1G039880 // Csa3G175690 // Csa1G073850 // Csa1G050520 // Csa1G044930 // Csa2G396200
GO:0032502	P	developmental process	6	1177	60	10903	0.63	1	// Csa5G372190 // Csa5G153040 // Csa3G185660 // Csa1G074980 // Csa1G039280 // Csa5G060150
GO:0022402	P	cell cycle process	6	1177	52	10903	0.5	1	// Csa5G375770 // Csa3G175630 // Csa3G176870 // Csa5G092900 // Csa1G045790 // Csa1G046850
GO:0071705	P	nitrogen compound transport	6	1177	40	10903	0.29	1	// Csa5G106030 // Csa1G046000 // Csa5G106020 // Csa1G056920 // Csa1G047430 // Csa5G373200
GO:0044767	P	single-organism developmental process	6	1177	51	10903	0.49	1	// Csa5G372190 // Csa5G153040 // Csa3G185660 // Csa1G074980 // Csa1G039280 // Csa5G060150
GO:0048856	P	anatomical structure development	6	1177	51	10903	0.49	1	// Csa5G372190 // Csa5G153040 // Csa3G185660 // Csa1G074980 // Csa1G039280 // Csa5G060150
GO:0003924	F	GTPase activity	6	1177	37	10903	0.24	1	// Csa5G114060 // Csa1G042790 // Csa2G401410 // Csa5G266830 // Csa5G153160 // Csa1G042660
GO:0030599	F	pectinesterase activity	6	1177	53	10903	0.52	1	// Csa5G264290 // Csa3G175720 // Csa5G139430 // Csa5G119700 // Csa5G125700 // Csa1G049450
GO:0004842	F	ubiquitin-protein transferase activity	6	1177	77	10903	0.83	1	// Csa3G185660 // Csa1G045990 // Csa3G203270 // Csa1G045860 // Csa1G088460 // Csa3G182750
GO:0051536	F	iron-sulfur cluster binding	6	1177	54	10903	0.54	1	// Csa3G173020 // Csa1G047450 // Csa1G046100 // Csa3G189850 // Csa1G108280 // Csa5G256680
GO:0016627	F	oxidoreductase activity, acting on the CH-CH group of donors	6	1177	27	10903	0.096	1	// Csa5G352620 // Csa5G128250 // Csa1G042970 // Csa5G352610 // Csa3G180330 // Csa1G042750
GO:0046873	F	metal ion transmembrane transporter activity	6	1177	50	10903	0.47	1	// Csa5G257690 // Csa5G070180 // Csa5G310810 // Csa2G402060 // Csa1G057060 // Csa1G057050
GO:0042578	F	phosphoric ester hydrolase activity	6	1177	124	10903	0.99	1	// Csa1G072460 // Csa3G205280 // Csa2G386100 // Csa3G178550 // Csa1G039220 // Csa2G401340
GO:0008509	F	anion transmembrane transporter activity	6	1177	29	10903	0.12	1	// Csa2G406710 // Csa5G139260 // Csa1G046110 // Csa5G289590 // Csa5G139860 // Csa3G182250
GO:0016651	F	oxidoreductase activity, acting on NAD(P)H	6	1177	39	10903	0.27	1	// Csa5G152170 // Csa5G321460 // Csa3G184070 // Csa3G189850 // Csa5G277970 // Csa3G168970
GO:0050660	F	flavin adenine dinucleotide binding	6	1177	93	10903	0.93	1	// Csa1G038950 // Csa3G168970 // Csa5G156120 // Csa1G096090 // Csa3G190380 // Csa5G056620
GO:0051540	F	metal cluster binding	6	1177	54	10903	0.54	1	// Csa3G173020 // Csa1G047450 // Csa1G046100 // Csa3G189850 // Csa1G108280 // Csa5G256680
GO:0005694	C	chromosome	6	1177	73	10903	0.79	1	// Csa1G084320 // Csa3G171220 // Csa5G152220 // Csa1G042840 // Csa5G381790 // Csa3G175630
GO:0051169	P	nuclear transport	5	1177	8	10903	0.0057	0.57	// Csa1G046000 // Csa5G139290 // Csa5G082290 // Csa5G082300 // Csa5G139310
GO:0006913	P	nucleocytoplasmic transport	5	1177	8	10903	0.0057	0.57	// Csa1G046000 // Csa5G139290 // Csa5G082290 // Csa5G082300 // Csa5G139310
GO:0016763	F	transferase activity, transferring pentosyl groups	5	1177	11	10903	0.015	0.71	// Csa5G375760 // Csa2G396210 // Csa2G396220 // Csa1G046060 // Csa1G046170
GO:1901361	P	organic cyclic compound catabolic process	5	1177	22	10903	0.12	1	// Csa5G152220 // Csa1G073760 // Csa1G072450 // Csa1G085370 // Csa1G042710
GO:0000160	P	phosphorelay signal transduction system	5	1177	40	10903	0.45	1	// Csa1G038380 // Csa5G139010 // Csa5G265300 // Csa3G180290 // Csa5G256680
GO:0006732	P	coenzyme metabolic process	5	1177	85	10903	0.95	1	// Csa1G047450 // Csa5G149340 // Csa5G139140 // Csa2G406760 // Csa5G139130
GO:0006073	P	cellular glucan metabolic process	5	1177	65	10903	0.82	1	// Csa1G039880 // Csa1G073850 // Csa1G031850 // Csa1G064700 // Csa5G057140
GO:0048518	P	positive regulation of biological process	5	1177	27	10903	0.2	1	// Csa5G156190 // Csa2G403670 // Csa5G141120 // Csa3G200200 // Csa2G405030
GO:0009206	P	purine ribonucleoside triphosphate biosynthetic process	5	1177	26	10903	0.18	1	// Csa1G062930 // Csa1G039160 // Csa5G321480 // Csa1G050200 // Csa5G321490
GO:0009201	P	ribonucleoside triphosphate biosynthetic process	5	1177	26	10903	0.18	1	// Csa1G062930 // Csa1G039160 // Csa5G321480 // Csa1G050200 // Csa5G321490
GO:0046034	P	ATP metabolic process	5	1177	60	10903	0.77	1	// Csa1G062930 // Csa1G039160 // Csa5G321480 // Csa3G189850 // Csa5G321490
GO:0006855	P	drug transmembrane transport	5	1177	46	10903	0.56	1	// Csa5G155540 // Csa1G044870 // Csa1G071120 // Csa3G180310 // Csa5G141050
GO:0043038	P	amino acid activation	5	1177	42	10903	0.49	1	// Csa5G080790 // Csa5G153090 // Csa2G401360 // Csa1G084310 // Csa5G080780
GO:0043039	P	tRNA aminoacylation	5	1177	42	10903	0.49	1	// Csa5G080790 // Csa5G153090 // Csa2G401360 // Csa1G084310 // Csa5G080780
GO:0071669	P	plant-type cell wall organization or biogenesis	5	1177	11	10903	0.015	1	// Csa5G332530 // Csa5G156210 // Csa5G333040 // Csa1G039860 // Csa1G033320
GO:0009142	P	nucleoside triphosphate biosynthetic process	5	1177	26	10903	0.18	1	// Csa1G062930 // Csa1G039160 // Csa5G321480 // Csa1G050200 // Csa5G321490
GO:0009145	P	purine nucleoside triphosphate biosynthetic process	5	1177	26	10903	0.18	1	// Csa1G062930 // Csa1G039160 // Csa5G321480 // Csa1G050200 // Csa5G321490
GO:0032940	P	secretion by cell	5	1177	29	10903	0.23	1	// Csa1G050470 // Csa3G203260 // Csa1G039200 // Csa5G265810 // Csa3G183320
GO:0046496	P	nicotinamide nucleotide metabolic process	5	1177	44	10903	0.53	1	// Csa1G047450 // Csa5G149340 // Csa5G139140 // Csa2G406760 // Csa5G139130
GO:0033692	P	cellular polysaccharide biosynthetic process	5	1177	39	10903	0.43	1	// Csa1G039880 // Csa1G050520 // Csa1G044930 // Csa2G396200 // Csa1G073850
GO:0015992	P	proton transport	5	1177	52	10903	0.66	1	// Csa1G062930 // Csa1G039160 // Csa5G321480 // Csa5G312840 // Csa5G321490
GO:0072528	P	pyrimidine-containing compound biosynthetic process	5	1177	16	10903	0.047	1	// Csa5G262270 // Csa5G352620 // Csa5G352610 // Csa3G176280 // Csa1G050200
GO:0006818	P	hydrogen transport	5	1177	52	10903	0.66	1	// Csa1G062930 // Csa1G039160 // Csa5G321480 // Csa5G312840 // Csa5G321490
GO:0051603	P	proteolysis involved in cellular protein catabolic process	5	1177	53	10903	0.68	1	// Csa5G141080 // Csa5G146970 // Csa3G185660 // Csa5G152230 // Csa1G087940
GO:0046903	P	secretion	5	1177	29	10903	0.23	1	// Csa1G050470 // Csa3G203260 // Csa1G039200 // Csa5G265810 // Csa3G183320
GO:1902600	P	hydrogen ion transmembrane transport	5	1177	43	10903	0.51	1	// Csa1G062930 // Csa1G039160 // Csa5G321480 // Csa5G312840 // Csa5G321490
GO:0006733	P	oxidoreduction coenzyme metabolic process	5	1177	45	10903	0.55	1	// Csa1G047450 // Csa5G149340 // Csa5G139140 // Csa2G406760 // Csa5G139130
GO:0005984	P	disaccharide metabolic process	5	1177	23	10903	0.13	1	// Csa5G322500 // Csa5G149880 // Csa2G401440 // Csa1G031890 // Csa3G175690
GO:0009664	P	plant-type cell wall organization	5	1177	10	10903	0.011	1	// Csa5G332530 // Csa5G156210 // Csa5G333040 // Csa1G039860 // Csa1G033320
GO:0046467	P	membrane lipid biosynthetic process	5	1177	15	10903	0.039	1	// Csa5G155530 // Csa1G073750 // Csa5G083830 // Csa5G083850 // Csa5G083820
GO:0044042	P	glucan metabolic process	5	1177	65	10903	0.82	1	// Csa1G039880 // Csa1G073850 // Csa1G031850 // Csa1G064700 // Csa5G057140
GO:0006643	P	membrane lipid metabolic process	5	1177	25	10903	0.16	1	// Csa5G155530 // Csa1G073750 // Csa5G083830 // Csa5G083850 // Csa5G083820
GO:0019941	P	modification-dependent protein catabolic process	5	1177	44	10903	0.53	1	// Csa5G141080 // Csa5G146970 // Csa3G185660 // Csa5G152230 // Csa1G087940
GO:0044257	P	cellular protein catabolic process	5	1177	53	10903	0.68	1	// Csa5G141080 // Csa5G146970 // Csa3G185660 // Csa5G152230 // Csa1G087940
GO:0005996	P	monosaccharide metabolic process	5	1177	16	10903	0.047	1	// Csa1G050250 // Csa3G168910 // Csa1G050240 // Csa5G155470 // Csa5G148720
GO:0008654	P	phospholipid biosynthetic process	5	1177	35	10903	0.35	1	// Csa5G155530 // Csa5G083850 // Csa5G083830 // Csa1G108820 // Csa5G083820
GO:0042493	P	response to drug	5	1177	46	10903	0.56	1	// Csa5G155540 // Csa1G044870 // Csa1G071120 // Csa3G180310 // Csa5G141050
GO:0048522	P	positive regulation of cellular process	5	1177	26	10903	0.18	1	// Csa5G156190 // Csa2G403670 // Csa5G141120 // Csa3G200200 // Csa2G405030
GO:0043632	P	modification-dependent macromolecule catabolic process	5	1177	44	10903	0.53	1	// Csa5G141080 // Csa5G146970 // Csa3G185660 // Csa5G152230 // Csa1G087940
GO:0072527	P	pyrimidine-containing compound metabolic process	5	1177	17	10903	0.056	1	// Csa5G262270 // Csa5G352620 // Csa5G352610 // Csa3G176280 // Csa1G050200
GO:0015893	P	drug transport	5	1177	46	10903	0.56	1	// Csa5G155540 // Csa1G044870 // Csa1G071120 // Csa3G180310 // Csa5G141050
GO:0015698	P	inorganic anion transport	5	1177	23	10903	0.13	1	// Csa2G406710 // Csa5G139260 // Csa1G047430 // Csa3G182250 // Csa5G289590
GO:0000271	P	polysaccharide biosynthetic process	5	1177	39	10903	0.43	1	// Csa1G039880 // Csa1G050520 // Csa1G044930 // Csa2G396200 // Csa1G073850
GO:0006325	P	chromatin organization	5	1177	42	10903	0.49	1	// Csa2G404990 // Csa1G084320 // Csa1G039090 // Csa3G171220 // Csa5G381790
GO:0072524	P	pyridine-containing compound metabolic process	5	1177	48	10903	0.6	1	// Csa1G047450 // Csa5G149340 // Csa5G139140 // Csa2G406760 // Csa5G139130
GO:0006511	P	ubiquitin-dependent protein catabolic process	5	1177	44	10903	0.53	1	// Csa5G141080 // Csa5G146970 // Csa3G185660 // Csa5G152230 // Csa1G087940
GO:0019318	P	hexose metabolic process	5	1177	15	10903	0.039	1	// Csa1G050250 // Csa3G168910 // Csa1G050240 // Csa5G155470 // Csa5G148720
GO:0006914	P	autophagy	5	1177	14	10903	0.032	1	// Csa3G197920 // Csa2G403670 // Csa3G197940 // Csa3G197930 // Csa3G207330
GO:0043623	P	cellular protein complex assembly	5	1177	31	10903	0.27	1	// Csa3G185110 // Csa1G046000 // Csa5G258210 // Csa3G200200 // Csa2G405030
GO:0019362	P	pyridine nucleotide metabolic process	5	1177	44	10903	0.53	1	// Csa1G047450 // Csa5G149340 // Csa5G139140 // Csa2G406760 // Csa5G139130
GO:0016866	F	intramolecular transferase activity	5	1177	38	10903	0.41	1	// Csa1G039880 // Csa1G039120 // Csa1G063630 // Csa2G402020 // Csa1G064140
GO:0003774	F	motor activity	5	1177	61	10903	0.78	1	// Csa1G042550 // Csa5G139650 // Csa5G153100 // Csa1G065980 // Csa3G172990
GO:0090484	F	drug transporter activity	5	1177	46	10903	0.56	1	// Csa5G155540 // Csa1G044870 // Csa1G071120 // Csa3G180310 // Csa5G141050
GO:0000287	F	magnesium ion binding	5	1177	83	10903	0.94	1	// Csa1G041570 // Csa1G042070 // Csa1G066550 // Csa1G068570 // Csa1G066560
GO:0061135	F	endopeptidase regulator activity	5	1177	43	10903	0.51	1	// Csa1G043210 // Csa5G285030 // Csa1G043200 // Csa5G286040 // Csa1G043220
GO:0061134	F	peptidase regulator activity	5	1177	43	10903	0.51	1	// Csa1G043210 // Csa5G285030 // Csa1G043200 // Csa5G286040 // Csa1G043220
GO:0046527	F	glucosyltransferase activity	5	1177	42	10903	0.49	1	// Csa5G322500 // Csa1G062920 // Csa2G401440 // Csa1G031890 // Csa1G073850
GO:0035251	F	UDP-glucosyltransferase activity	5	1177	41	10903	0.47	1	// Csa5G322500 // Csa1G062920 // Csa2G401440 // Csa1G031890 // Csa1G073850
GO:0016830	F	carbon-carbon lyase activity	5	1177	45	10903	0.55	1	// Csa1G031730 // Csa5G106010 // Csa5G348050 // Csa2G401310 // Csa5G100000
GO:0016831	F	carboxy-lyase activity	5	1177	29	10903	0.23	1	// Csa1G031730 // Csa5G106010 // Csa5G348050 // Csa2G401310 // Csa5G100000
GO:0004866	F	endopeptidase inhibitor activity	5	1177	43	10903	0.51	1	// Csa1G043210 // Csa5G285030 // Csa1G043200 // Csa5G286040 // Csa1G043220
GO:0016838	F	carbon-oxygen lyase activity, acting on phosphates	5	1177	30	10903	0.25	1	// Csa1G070080 // Csa1G066570 // Csa1G066550 // Csa1G068570 // Csa1G066560
GO:0031406	F	carboxylic acid binding	5	1177	15	10903	0.039	1	// Csa3G199630 // Csa3G179170 // Csa5G289640 // Csa1G075580 // Csa2G405050
GO:0010333	F	terpene synthase activity	5	1177	28	10903	0.21	1	// Csa1G070080 // Csa1G066570 // Csa1G066550 // Csa1G068570 // Csa1G066560
GO:0016875	F	ligase activity, forming carbon-oxygen bonds	5	1177	42	10903	0.49	1	// Csa5G080790 // Csa5G153090 // Csa2G401360 // Csa1G084310 // Csa5G080780
GO:0016876	F	ligase activity, forming aminoacyl-tRNA and related compounds	5	1177	42	10903	0.49	1	// Csa5G080790 // Csa5G153090 // Csa2G401360 // Csa1G084310 // Csa5G080780
GO:0008378	F	galactosyltransferase activity	5	1177	19	10903	0.078	1	// Csa5G146900 // Csa5G139710 // Csa3G169490 // Csa1G062900 // Csa1G045680
GO:0015238	F	drug transmembrane transporter activity	5	1177	46	10903	0.56	1	// Csa5G155540 // Csa1G044870 // Csa1G071120 // Csa3G180310 // Csa5G141050
GO:0016614	F	oxidoreductase activity, acting on CH-OH group of donors	5	1177	113	10903	0.99	1	// Csa3G199630 // Csa1G045640 // Csa5G156120 // Csa3G174040 // Csa5G346550
GO:0030414	F	peptidase inhibitor activity	5	1177	43	10903	0.51	1	// Csa1G043210 // Csa5G285030 // Csa1G043200 // Csa5G286040 // Csa1G043220
GO:0015103	F	inorganic anion transmembrane transporter activity	5	1177	25	10903	0.16	1	// Csa1G046110 // Csa5G139260 // Csa2G406710 // Csa3G182250 // Csa5G289590
GO:0030880	C	RNA polymerase complex	5	1177	17	10903	0.056	1	// Csa2G401990 // Csa2G401490 // Csa1G039090 // Csa5G242650 // Csa3G180370
GO:0016591	C	DNA-directed RNA polymerase II, holoenzyme	5	1177	15	10903	0.039	1	// Csa2G401990 // Csa2G401490 // Csa1G039090 // Csa5G242650 // Csa3G180370
GO:0055029	C	nuclear DNA-directed RNA polymerase complex	5	1177	17	10903	0.056	1	// Csa2G401990 // Csa2G401490 // Csa1G039090 // Csa5G242650 // Csa3G180370
GO:0048046	C	apoplast	5	1177	27	10903	0.2	1	// Csa1G085370 // Csa1G031850 // Csa1G064700 // Csa1G042710 // Csa5G057140
GO:0000428	C	DNA-directed RNA polymerase complex	5	1177	17	10903	0.056	1	// Csa2G401990 // Csa2G401490 // Csa1G039090 // Csa5G242650 // Csa3G180370
GO:0033178	C	proton-transporting two-sector ATPase complex, catalytic domain	5	1177	21	10903	0.1	1	// Csa1G062930 // Csa1G039160 // Csa5G321480 // Csa5G312840 // Csa5G321490
GO:0016469	C	proton-transporting two-sector ATPase complex	5	1177	40	10903	0.45	1	// Csa1G062930 // Csa1G039160 // Csa5G321480 // Csa5G312840 // Csa5G321490
GO:0061695	C	transferase complex, transferring phosphorus-containing groups	5	1177	21	10903	0.1	1	// Csa2G401990 // Csa2G401490 // Csa1G039090 // Csa5G242650 // Csa3G180370
GO:0099023	C	tethring complex	5	1177	27	10903	0.2	1	// Csa1G050470 // Csa3G203260 // Csa1G039200 // Csa3G175670 // Csa5G139910
GO:0015630	C	microtubule cytoskeleton	5	1177	89	10903	0.96	1	// Csa3G185110 // Csa1G072490 // Csa5G153160 // Csa1G045690 // Csa1G042790
